# Supplementary material for: Characterization and antibacterial efficacy of the broad-host-range phage P108 against biofilm-forming and methicillin-resistant Staphylococcus aureus
Source: Virus Res. 2026 May 12;368:199745. doi: 10.1016/j.virusres.2026.199745 (PMC13200134; doi:10.1016/j.virusres.2026.199745)
Supplement: Supplementary file 3 [file mmc3.xlsx]

## Sheet: Table S1. Detailed information 
Table S1. Detailed information of 5,633 dsDNA phage genomes.
ID	taxid	taxid2	length	name	nuctype	Htaxid	Hname	Vfamily	Hgroup	hosttype	seq_ids	<i>S</i><sub>G</sub> to P108	order
NC_001942	75590	75590-1	15644	Mycoplasma phage MAV1	dsDNA	544448	-	-	-	Prokaryote	NC_001942	0	1
NC_016564	994601	994601-1	95299	Planktothrix phage PaV-LD	dsDNA	598707	Planktothrix agardhii HAB637	-	Cyanobacteriota	Prokaryote	NC_016564	0	2
NC_028998	1391456	1391456-1	41291	Phormidium phage MIS-PhV1B	dsDNA	1378061	Phormidium sp. MIS-PhA	-	Cyanobacteriota	Prokaryote	NC_028998	0	3
NC_029032	1391455	1391455-1	45532	Phormidium phage MIS-PhV1A	dsDNA	1378061	Phormidium sp. MIS-PhA	-	Cyanobacteriota	Prokaryote	NC_029032	0	4
NC_048022	2283015	2283015-1	30930	Eggerthella phage PMBT5	dsDNA	84112	Eggerthella lenta	-	Actinomycetota	Prokaryote	NC_048022	0	5
NC_029002	1357715	1357715-1	169223	Microcystis phage MaMV-DC	dsDNA	1126	Microcystis aeruginosa	-	Cyanobacteriota	Prokaryote	NC_029002	0.0026	6
NC_008562	2856824	2856824-1	162109	Microcystis phage LMM01	dsDNA	1125	Microcystis	-	Cyanobacteriota	Prokaryote	NC_008562	0.0022	7
NC_009804	2914007	2914007-1	83319	Thermus phage P74-26	dsDNA	274	Thermus thermophilus	-	Deinococcota	Prokaryote	NC_009804	0.0006	8
NC_009803	2914006	2914006-1	84201	Thermus phage P23-45	dsDNA	274	Thermus thermophilus	-	Deinococcota	Prokaryote	NC_009803	0.0006	9
NC_048756	2557579	2557579-1	146618	Nodularia phage vB_NspS-kac65v151	dsDNA	70799	Nodularia spumigena	-	Cyanobacteriota	Prokaryote	NC_048756	0	10
NC_048757	2557582	2557582-1	145400	Nodularia phage vB_NspS-kac68v161	dsDNA	1955803	Nodularia spumigena kac68	-	Cyanobacteriota	Prokaryote	NC_048757	0	11
NC_048637	1777122	1777122-1	139100	Nodularia phage vB_NpeS-2AV2	dsDNA	2027346	Nodularia spumigena AV2	-	Cyanobacteriota	Prokaryote	NC_048637	0	12
NC_009817	2913972	2913972-1	79232	Lactococcus phage KSY1	dsDNA	1358	Lactococcus lactis	-	Bacillota	Prokaryote	NC_009817	0.0008	13
NC_010363	503388	503388-1	18762	Lactococcus phage asccphi28	dsDNA	1358	Lactococcus lactis	Salasmaviridae	Bacillota	Prokaryote	NC_010363	0	14
NC_017732	977801	977801-1	30505	Enterococcus phage EF62phi	dsDNA	936153	Enterococcus faecalis 62	-	Bacillota	Prokaryote	NC_017732	0	15
NC_024149	1486423	1486423-1	18899	Lactococcus phage WP-2	dsDNA	1363	Lactococcus garvieae	Rountreeviridae	Bacillota	Prokaryote	NC_024149	0	16
NC_004814	2907838	2907838-1	16687	Streptococcus phage C1	dsDNA	1301	Streptococcus	Rountreeviridae	Bacillota	Prokaryote	NC_004814	0	17
NC_049930	2501743	2501743-1	18742	Enterococcus phage vB_EfaP_Zip	dsDNA	1352	Enterococcus faecium	Rountreeviridae	Bacillota	Prokaryote	NC_049930	0.0006	18
NC_049931	1747351	1747351-1	18838	Enterococcus phage vB_EfaP_IME199	dsDNA	1352	Enterococcus faecium	Rountreeviridae	Bacillota	Prokaryote	NC_049931	0.0007	19
NC_025467	1161939	1161939-1	17972	Enterococcus phage vB_Efae230P-4	dsDNA	1352	Enterococcus faecium	Rountreeviridae	Bacillota	Prokaryote	NC_025467	0	20
NC_071002	2816460	2816460-1	18058	Enterococcus phage MDA1	dsDNA	1352	Enterococcus faecium	Rountreeviridae	Bacillota	Prokaryote	NC_071002	0.0007	21
NC_049933	2546622	2546622-1	18136	Enterococcus phage vB_EfaP_Ef6.3	dsDNA	1351	Enterococcus faecalis	Rountreeviridae	Bacillota	Prokaryote	NC_049933	0	22
NC_049932	2546621	2546621-1	17966	Enterococcus phage vB_EfaP_Ef6.2	dsDNA	1351	Enterococcus faecalis	Rountreeviridae	Bacillota	Prokaryote	NC_049932	0	23
NC_049935	2546626	2546626-1	18186	Enterococcus phage vB_EfaP_Efmus4	dsDNA	1351	Enterococcus faecalis	Rountreeviridae	Bacillota	Prokaryote	NC_049935	0	24
NC_049934	2546618	2546618-1	18737	Enterococcus phage vB_EfaP_Ef7.2	dsDNA	1351	Enterococcus faecalis	Rountreeviridae	Bacillota	Prokaryote	NC_049934	0.0007	25
NC_055866	2759198	2759198-1	18477	Enterococcus phage AE4_17	dsDNA	1351	Enterococcus faecalis	Rountreeviridae	Bacillota	Prokaryote	NC_055866	0	26
NC_028693	1747288	1747288-1	18655	Enterococcus phage vB_EfaP_IME195	dsDNA	1351	Enterococcus faecalis	Rountreeviridae	Bacillota	Prokaryote	NC_028693	0	27
NC_049940	2546620	2546620-1	18415	Enterococcus phage vB_EfaP_Ef7.4	dsDNA	1351	Enterococcus faecalis	Rountreeviridae	Bacillota	Prokaryote	NC_049940	0	28
NC_049939	2546619	2546619-1	18818	Enterococcus phage vB_EfaP_Ef7.3	dsDNA	1351	Enterococcus faecalis	Rountreeviridae	Bacillota	Prokaryote	NC_049939	0	29
NC_049936	2546623	2546623-1	18286	Enterococcus phage vB_EfaP_Efmus3	dsDNA	1351	Enterococcus faecalis	Rountreeviridae	Bacillota	Prokaryote	NC_049936	0	30
NC_049937	2017580	2017580-1	18168	Enterococcus phage Idefix	dsDNA	1350	Enterococcus	Rountreeviridae	Bacillota	Prokaryote	NC_049937	0	31
MK721197	2546624	2546624-1	18366	Enterococcus phage vB_EfaP_Efmus2	dsDNA	1351	Enterococcus faecalis	Rountreeviridae	Bacillota	Prokaryote	MK721197	0	32
NC_049938	2546625	2546625-1	17927	Enterococcus phage vB_EfaP_Efmus1	dsDNA	1351	Enterococcus faecalis	Rountreeviridae	Bacillota	Prokaryote	NC_049938	0	33
NC_047814	1958922	1958922-1	18275	Staphylococcus phage St 134	dsDNA	1282	Staphylococcus epidermidis	Rountreeviridae	Bacillota	Prokaryote	NC_047814	0.0007	34
NC_047813	1958907	1958907-1	18546	Staphylococcus phage Andhra	dsDNA	176279	Staphylococcus epidermidis RP62A	Rountreeviridae	Bacillota	Prokaryote	NC_047813	0.0007	35
NC_070880	2835941	2835941-1	18292	Staphylococcus phage SeAlphi	dsDNA	1282	Staphylococcus epidermidis	Rountreeviridae	Bacillota	Prokaryote	NC_070880	0.0008	36
NC_070879	3071005	3071005-1	18271	Staphylococcus phage BESEP3	dsDNA	1282	Staphylococcus epidermidis	Rountreeviridae	Bacillota	Prokaryote	NC_070879	0.0008	37
NC_055802	2591106	2591106-1	17508	Staphylococcus phage SA46-CL1	dsDNA	1280	Staphylococcus aureus	Rountreeviridae	Bacillota	Prokaryote	NC_055802	0.0015	38
NC_031046	1543206	1543206-1	17641	Staphylococcus phage BP39	dsDNA	1280	Staphylococcus aureus	Rountreeviridae	Bacillota	Prokaryote	NC_031046	0.0016	39
NC_047919	2074138	2074138-1	17603	Staphylococcus phage vB_SauP_phiAGO1.3	dsDNA	1280	Staphylococcus aureus	Rountreeviridae	Bacillota	Prokaryote	NC_047919	0.0016	40
NC_023550	1453367	1453367-1	17869	Staphylococcus phage GRCS	dsDNA	1280	Staphylococcus aureus	Rountreeviridae	Bacillota	Prokaryote	NC_023550	0.0016	41
NC_009875	470865	470865-1	17938	Staphylococcus phage SAP-2	dsDNA	1280	Staphylococcus aureus	Rountreeviridae	Bacillota	Prokaryote	NC_009875	0.0015	42
NC_048159	2108359	2108359-1	17034	Staphylococcus phage CSA13	dsDNA	1280	Staphylococcus aureus	Rountreeviridae	Bacillota	Prokaryote	NC_048159	0.0016	43
NC_055916	2797417	2797417-1	17056	Staphylococcus phage LSA2366	dsDNA	1280	Staphylococcus aureus	Rountreeviridae	Bacillota	Prokaryote	NC_055916	0.0016	44
NC_070878	2851077	2851077-1	16927	Staphylococcus phage JPL-50	dsDNA	1280	Staphylococcus aureus	Rountreeviridae	Bacillota	Prokaryote	NC_070878	0.0016	45
NC_055814	2650876	2650876-1	17711	Staphylococcus phage Portland	dsDNA	1280	Staphylococcus aureus	Rountreeviridae	Bacillota	Prokaryote	NC_055814	0.0016	46
NC_055906	2776836	2776836-1	17471	Staphylococcus phage vB_SauP_EBHT	dsDNA	1280	Staphylococcus aureus	Rountreeviridae	Bacillota	Prokaryote	NC_055906	0.0016	47
NC_047855	1319980	1319980-1	17602	Staphylococcus phage PSa3	dsDNA	1280	Staphylococcus aureus	Rountreeviridae	Bacillota	Prokaryote	NC_047855	0.0016	48
NC_007046	320832	320832-1	18199	Staphylococcus phage 66	dsDNA	1280	Staphylococcus aureus	Rountreeviridae	Bacillota	Prokaryote	NC_007046	0.0016	49
NC_004678	2679897	2679897-1	16784	Staphylococcus phage phi44AHJD	dsDNA	1280	Staphylococcus aureus	Rountreeviridae	Bacillota	Prokaryote	NC_004678	0.0019	50
NC_004679	204090	204090-1	18227	Staphylococcus phage P68	dsDNA	1280	Staphylococcus aureus	Rountreeviridae	Bacillota	Prokaryote	NC_004679	0.0016	51
NC_047788	1913581	1913581-1	18023	Staphylococcus phage SCH1	dsDNA	1280	Staphylococcus aureus	Rountreeviridae	Bacillota	Prokaryote	NC_047788	0.0015	52
NC_048107	2483713	2483713-1	17700	Staphylococcus phage Pabna	dsDNA	561307	Staphylococcus aureus subsp. aureus RN4220	Rountreeviridae	Bacillota	Prokaryote	NC_048107	0.0016	53
NC_031008	1821228	1821228-1	17861	Staphylococcus phage SLPW	dsDNA	1280	Staphylococcus aureus	Rountreeviridae	Bacillota	Prokaryote	NC_031008	0.0016	54
NC_016565	1010614	1010614-1	18168	Staphylococcus phage S24-1	dsDNA	1280	Staphylococcus aureus	Rountreeviridae	Bacillota	Prokaryote	NC_016565	0.0016	55
AB626963	1010615	1010615-1	18186	Staphylococcus phage S13'	dsDNA	1280	Staphylococcus aureus	Rountreeviridae	Bacillota	Prokaryote	AB626963	0.0015	56
NC_048862	2713276	2713276-1	11569	Salmonella phage astrithr	dsDNA	149539	Salmonella enterica subsp. enterica serovar Enteritidis	-	Pseudomonadota	Prokaryote	NC_048862	0	57
NC_018270	1161906	1161906-1	33594	Weissella phage phiYS61	dsDNA	137591	Weissella cibaria	-	Bacillota	Prokaryote	NC_018270	0	58
NC_048712	2316154	2316154-1	19046	Clostridium phage susfortuna	dsDNA	1502	Clostridium perfringens	Guelinviridae	Bacillota	Prokaryote	NC_048712	0	59
NC_070972	2924884	2924884-1	18554	Clostridium phage LPCPA6	dsDNA	1502	Clostridium perfringens	Guelinviridae	Bacillota	Prokaryote	NC_070972	0	60
NC_048707	2175605	2175605-1	17961	Clostridium phage CPS2	dsDNA	195103	Clostridium perfringens ATCC 13124	Guelinviridae	Bacillota	Prokaryote	NC_048707	0	61
NC_018084	1162306	1162306-1	18078	Clostridium phage phiZP2	dsDNA	1502	Clostridium perfringens	Guelinviridae	Bacillota	Prokaryote	NC_018084	0	62
NC_018083	1162305	1162305-1	17972	Clostridium phage phiCPV4	dsDNA	1502	Clostridium perfringens	Guelinviridae	Bacillota	Prokaryote	NC_018083	0	63
NC_017980	1162304	1162304-1	18397	Clostridium phage phiCP7R	dsDNA	1502	Clostridium perfringens	Guelinviridae	Bacillota	Prokaryote	NC_017980	0	64
NC_048629	926066	926066-1	16748	Clostridium phage CpV1	dsDNA	1502	Clostridium perfringens	Guelinviridae	Bacillota	Prokaryote	NC_048629	0	65
NC_019523	1128071	1128071-1	18919	Clostridium phage phi24R	dsDNA	1502	Clostridium perfringens	Guelinviridae	Bacillota	Prokaryote	NC_019523	0	66
NC_048661	1983541	1983541-1	19089	Clostridium phage CPS1	dsDNA	1502	Clostridium perfringens	Guelinviridae	Bacillota	Prokaryote	NC_048661	0	67
NC_048738	2420237	2420237-1	18212	Clostridium phage CPD2	dsDNA	1502	Clostridium perfringens	Guelinviridae	Bacillota	Prokaryote	NC_048738	0	68
NC_042114	10748	10748-1	19741	Streptococcus phage CP-7	dsDNA	1313	Streptococcus pneumoniae	Salasmaviridae	Bacillota	Prokaryote	NC_042114	0	69
KJ617393	1498213	1498213-1	19347	Streptococcus phage SOCP	dsDNA	1313	Streptococcus pneumoniae	Salasmaviridae	Bacillota	Prokaryote	KJ617393	0	70
NC_001825	10747	10747-1	19343	Streptococcus phage Cp1	dsDNA	1313	Streptococcus pneumoniae	Salasmaviridae	Bacillota	Prokaryote	NC_001825	0	71
NC_073478	2968613	2968613-1	17827	Bifidobacterium phage BD811P2	dsDNA	1689	Bifidobacterium dentium	-	Actinomycetota	Prokaryote	NC_073478	0	72
NC_048858	2713243	2713243-1	18635	Bifidobacterium phage BadAztec1	dsDNA	1684	Bifidobacterium asteroides	-	Actinomycetota	Prokaryote	NC_048858	0	73
NC_048859	2713242	2713242-1	18899	Bifidobacterium phage BadAargau2	dsDNA	1684	Bifidobacterium asteroides	-	Actinomycetota	Prokaryote	NC_048859	0	74
NC_009643	2880361	2880361-1	17171	Actinomyces phage Av-1	dsDNA	1655	Actinomyces naeslundii	-	Actinomycetota	Prokaryote	NC_009643	0	75
NC_073479	2891955	2891955-1	18418	Glutamicibacter phage Voltaire	dsDNA	1742989	Glutamicibacter	-	Actinomycetota	Prokaryote	NC_073479	0	76
NC_073467	2927268	2927268-1	16662	Microbacterium phage PineapplePizza	dsDNA	104336	Microbacterium foliorum	-	Actinomycetota	Prokaryote	NC_073467	0	77
NC_073477	2851069	2851069-1	17554	Curtobacterium phage Reje	dsDNA	2035	Curtobacterium flaccumfaciens	-	Actinomycetota	Prokaryote	NC_073477	0	78
NC_073476	2851068	2851068-1	18290	Curtobacterium phage Pize	dsDNA	1869344	Curtobacterium sp.	-	Actinomycetota	Prokaryote	NC_073476	0	79
NC_073480	2509748	2509748-1	18277	Rhizobium phage RHph_N3_8	dsDNA	379	Rhizobium	-	Pseudomonadota	Prokaryote	NC_073480	0	80
NC_048740	2484218	2484218-1	19428	Arthrobacter phage Mendel	dsDNA	1665	Arthrobacter globiformis	-	Actinomycetota	Prokaryote	NC_048740	0	81
NC_048739	2484217	2484217-1	19679	Arthrobacter phage Anjali	dsDNA	1665	Arthrobacter globiformis	-	Actinomycetota	Prokaryote	NC_048739	0	82
NC_073482	2968677	2968677-1	14205	Clostridium phage CI55P1	dsDNA	1485	Clostridium	-	Bacillota	Prokaryote	NC_073482	0	83
NC_073481	2968680	2968680-1	14601	Clostridium phage CI461P1	dsDNA	1485	Clostridium	-	Bacillota	Prokaryote	NC_073481	0	84
NC_049970	2591398	2591398-1	20083	Bacillus phage Karezi	dsDNA	29339	Bacillus thuringiensis serovar kurstaki	Salasmaviridae	Bacillota	Prokaryote	NC_049970	0	85
NC_049973	2847044	2847044-1	20784	Bacillus phage SRT01hs	dsDNA	1386	-	Salasmaviridae	-	Prokaryote	NC_049973	0	86
NC_002649	2679898	2679898-1	21129	Bacillus phage GA1	dsDNA	1386	-	Salasmaviridae	-	Prokaryote	NC_002649	0	87
NC_049971	2662127	2662127-1	18466	Bacillus phage vB_Bpu_PumA1	dsDNA	1408	Bacillus pumilus	Salasmaviridae	Bacillota	Prokaryote	NC_049971	0	88
NC_055917	2801480	2801480-1	18642	Bacillus phage WhyPhy	dsDNA	315750	Bacillus pumilus SAFR-032	Salasmaviridae	Bacillota	Prokaryote	NC_055917	0	89
NC_049972	2662128	2662128-1	18932	Bacillus phage vB_Bpu_PumA2	dsDNA	1408	Bacillus pumilus	Salasmaviridae	Bacillota	Prokaryote	NC_049972	0	90
NC_004165	2994042	2994042-1	18630	Bacillus phage B103	dsDNA	1423	Bacillus subtilis	Salasmaviridae	Bacillota	Prokaryote	NC_004165	0	91
NC_049975	1807511	1807511-1	18379	Bacillus phage vB_BsuP-Goe1	dsDNA	1423	Bacillus subtilis	Salasmaviridae	Bacillota	Prokaryote	NC_049975	0	92
NC_049976	2992639	2992639-1	18753	Bacillus phage Nf	dsDNA	1423	Bacillus subtilis	Salasmaviridae	Bacillota	Prokaryote	NC_049976	0	93
NC_001423	10757	10757-1	19366	Bacillus phage PZA	dsDNA	1423	Bacillus subtilis	Salasmaviridae	Bacillota	Prokaryote	NC_001423	0	94
NC_011048	2884424	2884424-1	19282	Bacillus phage phi29	dsDNA	1423	Bacillus subtilis	Salasmaviridae	Bacillota	Prokaryote	NC_011048	0	95
NC_049965	2022474	2022474-1	19105	Bacillus phage vB_BveP-Goe6	dsDNA	326423	Bacillus velezensis FZB42	Salasmaviridae	Bacillota	Prokaryote	NC_049965	0	96
NC_049974	2736266	2736266-1	21781	Bacillus phage Gxv1	dsDNA	1409	Bacillus sp. (in: firmicutes)	Salasmaviridae	Bacillota	Prokaryote	NC_049974	0	97
NC_028789	1734382	1734382-1	18609	Bacillus phage VMY22	dsDNA	1396	Bacillus cereus	Salasmaviridae	Bacillota	Prokaryote	NC_028789	0	98
NC_049960	1981931	1981931-1	21684	Bacillus phage Harambe	dsDNA	86661	Bacillus cereus group	Salasmaviridae	Bacillota	Prokaryote	NC_049960	0	99
NC_049961	1983461	1983461-1	21054	Bacillus phage BeachBum	dsDNA	86661	Bacillus cereus group	Salasmaviridae	Bacillota	Prokaryote	NC_049961	0	100
NC_021336	1309583	1309583-1	27190	Bacillus phage MG-B1	dsDNA	1405	Bacillus mycoides	Salasmaviridae	Bacillota	Prokaryote	NC_021336	0	101
NC_055908	2777318	2777318-1	28950	Bacillus phage DLc1	dsDNA	1396	Bacillus cereus	Salasmaviridae	Bacillota	Prokaryote	NC_055908	0	102
NC_049967	2500808	2500808-1	27180	Bacillus phage DK1	dsDNA	1396	Bacillus cereus	Salasmaviridae	Bacillota	Prokaryote	NC_049967	0	103
NC_049969	2500810	2500810-1	26865	Bacillus phage DK3	dsDNA	1396	Bacillus cereus	Salasmaviridae	Bacillota	Prokaryote	NC_049969	0	104
NC_049968	2500809	2500809-1	26357	Bacillus phage DK2	dsDNA	1396	Bacillus cereus	Salasmaviridae	Bacillota	Prokaryote	NC_049968	0	105
NC_049966	2315470	2315470-1	25722	Bacillus phage vB_BthP-Goe4	dsDNA	1261129	Bacillus thuringiensis serovar kurstaki str. HD-1	Salasmaviridae	Bacillota	Prokaryote	NC_049966	0	106
NC_049963	2023949	2023949-1	25032	Bacillus phage Juan	dsDNA	29339	Bacillus thuringiensis serovar kurstaki	Salasmaviridae	Bacillota	Prokaryote	NC_049963	0	107
NC_031121	1874000	1874000-1	25905	Bacillus phage Aurora	dsDNA	29339	Bacillus thuringiensis serovar kurstaki	Salasmaviridae	Bacillota	Prokaryote	NC_031121	0	108
NC_031032	1874002	1874002-1	24320	Bacillus phage Stitch	dsDNA	1428	Bacillus thuringiensis	Salasmaviridae	Bacillota	Prokaryote	NC_031032	0	109
NC_049959	1909400	1909400-1	26054	Bacillus phage QCM11	dsDNA	86661	Bacillus cereus group	Salasmaviridae	Bacillota	Prokaryote	NC_049959	0	110
NC_055914	2795746	2795746-1	26319	Bacillus phage Thornton	dsDNA	29339	Bacillus thuringiensis serovar kurstaki	Salasmaviridae	Bacillota	Prokaryote	NC_055914	0	111
NC_049962	1983413	1983413-1	27206	Bacillus phage SerPounce	dsDNA	86661	Bacillus cereus group	Salasmaviridae	Bacillota	Prokaryote	NC_049962	0	112
NC_049964	2023950	2023950-1	26061	Bacillus phage KonjoTrouble	dsDNA	1396	Bacillus cereus	Salasmaviridae	Bacillota	Prokaryote	NC_049964	0	113
NC_031015	1874001	1874001-1	26502	Bacillus phage Claudi	dsDNA	29339	Bacillus thuringiensis serovar kurstaki	Salasmaviridae	Bacillota	Prokaryote	NC_031015	0	114
NC_055905	2756144	2756144-1	26863	Bacillus phage Baseball_field	dsDNA	29339	Bacillus thuringiensis serovar kurstaki	Salasmaviridae	Bacillota	Prokaryote	NC_055905	0	115
NC_024388	1262519	1262519-1	28022	Leuconostoc phage LN34	dsDNA	1245	Leuconostoc mesenteroides	-	Bacillota	Prokaryote	NC_024388	0	116
NC_024378	1262521	1262521-1	28015	Leuconostoc phage phiLNTR3	dsDNA	1245	Leuconostoc mesenteroides	-	Bacillota	Prokaryote	NC_024378	0	117
NC_024389	1262523	1262523-1	28336	Leuconostoc phage phiLNTR2	dsDNA	1245	Leuconostoc mesenteroides	-	Bacillota	Prokaryote	NC_024389	0	118
NC_027358	1536605	1536605-1	28527	Leuconostoc phage Ln-9	dsDNA	33967	Leuconostoc mesenteroides subsp. mesenteroides	-	Bacillota	Prokaryote	NC_027358	0	119
NC_027987	745088	745088-1	29508	Leuconostoc phage 1-A4	dsDNA	1245	Leuconostoc mesenteroides	-	Bacillota	Prokaryote	NC_027987	0	120
NC_024386	1262518	1262518-1	28427	Leuconostoc phage LN25	dsDNA	1245	Leuconostoc mesenteroides	-	Bacillota	Prokaryote	NC_024386	0	121
NC_027377	1536604	1536604-1	28921	Leuconostoc phage Ln-8	dsDNA	33967	Leuconostoc mesenteroides subsp. mesenteroides	-	Bacillota	Prokaryote	NC_027377	0	122
NC_054988	1897736	1897736-1	28093	Leuconostoc phage Ln-7	dsDNA	33967	Leuconostoc mesenteroides subsp. mesenteroides	-	Bacillota	Prokaryote	NC_054988	0	123
NC_054987	2662299	2662299-1	26526	Leuconostoc phage P965	dsDNA	33968	Leuconostoc pseudomesenteroides	-	Bacillota	Prokaryote	NC_054987	0	124
NC_020880	1262522	1262522-1	26769	Leuconostoc phage P793	dsDNA	33968	Leuconostoc pseudomesenteroides	-	Bacillota	Prokaryote	NC_020880	0	125
NC_054986	1897539	1897539-1	26559	Leuconostoc phage LDG	dsDNA	33968	Leuconostoc pseudomesenteroides	-	Bacillota	Prokaryote	NC_054986	0	126
NC_024380	1262520	1262520-1	25740	Leuconostoc phage phiLN6B	dsDNA	33968	Leuconostoc pseudomesenteroides	-	Bacillota	Prokaryote	NC_024380	0	127
NC_018273	1161930	1161930-1	26201	Leuconostoc phage Lmd1	dsDNA	33966	Leuconostoc mesenteroides subsp. dextranicum	-	Bacillota	Prokaryote	NC_018273	0	128
NC_020870	1262516	1262516-1	25865	Leuconostoc phage LN04	dsDNA	33968	Leuconostoc pseudomesenteroides	-	Bacillota	Prokaryote	NC_020870	0	129
NC_024385	1262517	1262517-1	28193	Leuconostoc phage phiLN12	dsDNA	33968	Leuconostoc pseudomesenteroides	-	Bacillota	Prokaryote	NC_024385	0	130
NC_024390	1262515	1262515-1	26752	Leuconostoc phage LN03	dsDNA	33968	Leuconostoc pseudomesenteroides	-	Bacillota	Prokaryote	NC_024390	0	131
NC_055027	2575255	2575255-1	54381	Lactococcus phage CHPC971	dsDNA	1357	Lactococcus	-	Bacillota	Prokaryote	NC_055027	0	132
NC_010576	475178	475178-1	55597	Lactococcus phage 1706	dsDNA	1358	Lactococcus lactis	-	Bacillota	Prokaryote	NC_010576	0	133
NC_024214	1476889	1476889-1	55584	Lactococcus phage P162	dsDNA	1358	Lactococcus lactis	-	Bacillota	Prokaryote	NC_024214	0.0006	134
NC_024208	1476888	1476888-1	54173	Lactococcus phage P118	dsDNA	1358	Lactococcus lactis	-	Bacillota	Prokaryote	NC_024208	0.0006	135
NC_024203	1476887	1476887-1	53513	Lactococcus phage P092	dsDNA	1358	Lactococcus lactis	-	Bacillota	Prokaryote	NC_024203	0	136
NC_024215	1476886	1476886-1	54452	Lactococcus phage P078	dsDNA	1358	Lactococcus lactis	-	Bacillota	Prokaryote	NC_024215	0	137
NC_047916	2070188	2070188-1	58391	Faecalibacterium phage FP_oengus	dsDNA	853	Faecalibacterium prausnitzii	-	Bacillota	Prokaryote	NC_047916	0	138
NC_023694	691964	691964-1	78064	Rhodococcus phage ReqiPoco6	dsDNA	1827	Rhodococcus	-	Actinomycetota	Prokaryote	NC_023694	0	139
NC_023735	691965	691965-1	76797	Rhodococcus phage ReqiPepy6	dsDNA	1827	Rhodococcus	-	Actinomycetota	Prokaryote	NC_023735	0	140
NC_048817	2652415	2652415-1	59727	Gordonia phage Tanis	dsDNA	2055	Gordonia terrae	-	Actinomycetota	Prokaryote	NC_048817	0	141
NC_048822	2656529	2656529-1	60278	Gordonia phage Avazak	dsDNA	36822	Gordonia rubripertincta	-	Actinomycetota	Prokaryote	NC_048822	0	142
NC_048876	2725616	2725616-1	57731	Gordonia phage Secretariat	dsDNA	36822	Gordonia rubripertincta	-	Actinomycetota	Prokaryote	NC_048876	0	143
NC_048816	2652414	2652414-1	60978	Gordonia phage OhMyWard	dsDNA	36822	Gordonia rubripertincta	-	Actinomycetota	Prokaryote	NC_048816	0	144
NC_048793	2588490	2588490-1	60899	Gordonia phage Kenosha	dsDNA	36822	Gordonia rubripertincta	-	Actinomycetota	Prokaryote	NC_048793	0	145
NC_048823	2656542	2656542-1	61623	Gordonia phage Untouchable	dsDNA	36822	Gordonia rubripertincta	-	Actinomycetota	Prokaryote	NC_048823	0	146
NC_048825	2656532	2656532-1	60531	Gordonia phage Crocheter	dsDNA	36822	Gordonia rubripertincta	-	Actinomycetota	Prokaryote	NC_048825	0	147
NC_048749	2507854	2507854-1	60218	Gordonia phage Rickmore	dsDNA	2055	Gordonia terrae	-	Actinomycetota	Prokaryote	NC_048749	0	148
NC_048750	2507858	2507858-1	61343	Gordonia phage Duffington	dsDNA	2055	Gordonia terrae	-	Actinomycetota	Prokaryote	NC_048750	0	149
NC_048810	2601686	2601686-1	61544	Gordonia phage Chikenjars	dsDNA	36822	Gordonia rubripertincta	-	Actinomycetota	Prokaryote	NC_048810	0	150
NC_042042	2041354	2041354-1	43060	Streptomyces phage Scap1	dsDNA	1930	Streptomyces scabiei	-	Actinomycetota	Prokaryote	NC_042042	0	151
NC_042106	2079427	2079427-1	56341	Streptomyces phage Bing	dsDNA	1916	Streptomyces lividans	-	Actinomycetota	Prokaryote	NC_042106	0	152
NC_041889	1897525	1897525-1	56168	Streptomyces phage Rima	dsDNA	146537	Streptomyces azureus	-	Actinomycetota	Prokaryote	NC_041889	0	153
NC_042016	2024284	2024284-1	56076	Streptomyces phage DrGrey	dsDNA	1911	Streptomyces griseus	-	Actinomycetota	Prokaryote	NC_042016	0	154
NC_070942	2591069	2591069-1	58690	Arthrobacter phage Xenomorph	dsDNA	1771959	Arthrobacter sp. ATCC 21022	-	Actinomycetota	Prokaryote	NC_070942	0	155
NC_070941	2024275	2024275-1	57401	Arthrobacter phage Correa	dsDNA	1771959	Arthrobacter sp. ATCC 21022	-	Actinomycetota	Prokaryote	NC_070941	0	156
NC_070938	2024274	2024274-1	58059	Arthrobacter phage Arcadia	dsDNA	1663	Arthrobacter	-	Actinomycetota	Prokaryote	NC_070938	0	157
NC_031224	1796997	1796997-1	59443	Arthrobacter phage Mudcat	dsDNA	1771959	Arthrobacter sp. ATCC 21022	-	Actinomycetota	Prokaryote	NC_031224	0	158
NC_070944	2591110	2591110-1	58287	Arthrobacter phage JEGGS	dsDNA	1771959	Arthrobacter sp. ATCC 21022	-	Actinomycetota	Prokaryote	NC_070944	0	159
NC_070943	2024277	2024277-1	58208	Arthrobacter phage Heisenberger	dsDNA	1771959	Arthrobacter sp. ATCC 21022	-	Actinomycetota	Prokaryote	NC_070943	0	160
NC_070945	2859474	2859474-1	57866	Arthrobacter phage Kardesai	dsDNA	1771959	Arthrobacter sp. ATCC 21022	-	Actinomycetota	Prokaryote	NC_070945	0	161
NC_070939	2024279	2024279-1	59084	Arthrobacter phage Tribby	dsDNA	1771959	Arthrobacter sp. ATCC 21022	-	Actinomycetota	Prokaryote	NC_070939	0	162
NC_070940	2015816	2015816-1	58739	Arthrobacter phage Cheesy	dsDNA	1771959	Arthrobacter sp. ATCC 21022	-	Actinomycetota	Prokaryote	NC_070940	0	163
NC_041948	1772295	1772295-1	58353	Arthrobacter phage Circum	dsDNA	1771959	Arthrobacter sp. ATCC 21022	-	Actinomycetota	Prokaryote	NC_041948	0	164
NC_070947	2250412	2250412-1	57847	Arthrobacter phage KeaneyLin	dsDNA	1771959	Arthrobacter sp. ATCC 21022	-	Actinomycetota	Prokaryote	NC_070947	0	165
NC_070946	2867479	2867479-1	57846	Arthrobacter phage Dynamite	dsDNA	1771959	Arthrobacter sp. ATCC 21022	-	Actinomycetota	Prokaryote	NC_070946	0	166
NC_070877	2603260	2603260-1	113685	Arthrobacter phage Qui	dsDNA	1665	Arthrobacter globiformis	-	Actinomycetota	Prokaryote	NC_070877	0.0024	167
NC_041951	1772294	1772294-1	58159	Arthrobacter phage CaptnMurica	dsDNA	1771959	Arthrobacter sp. ATCC 21022	-	Actinomycetota	Prokaryote	NC_041951	0	168
NC_073326	2015871	2015871-1	58238	Arthrobacter phage Teacup	dsDNA	1771959	Arthrobacter sp. ATCC 21022	-	Actinomycetota	Prokaryote	NC_073326	0	169
NC_073327	2014347	2014347-1	58405	Arthrobacter phage Niktson	dsDNA	1771959	Arthrobacter sp. ATCC 21022	-	Actinomycetota	Prokaryote	NC_073327	0	170
NC_041952	1772298	1772298-1	58279	Arthrobacter phage Gordon	dsDNA	1771959	Arthrobacter sp. ATCC 21022	-	Actinomycetota	Prokaryote	NC_041952	0	171
NC_073328	2015864	2015864-1	58839	Arthrobacter phage Nightmare	dsDNA	1771959	Arthrobacter sp. ATCC 21022	-	Actinomycetota	Prokaryote	NC_073328	0	172
NC_073335	2859477	2859477-1	58044	Arthrobacter phage DevitoJr	dsDNA	1771959	Arthrobacter sp. ATCC 21022	-	Actinomycetota	Prokaryote	NC_073335	0	173
NC_073332	2250368	2250368-1	58120	Arthrobacter phage Tatanka	dsDNA	1771959	Arthrobacter sp. ATCC 21022	-	Actinomycetota	Prokaryote	NC_073332	0	174
NC_073329	2250409	2250409-1	57822	Arthrobacter phage Breylor17	dsDNA	1771959	Arthrobacter sp. ATCC 21022	-	Actinomycetota	Prokaryote	NC_073329	0	175
NC_073330	2250389	2250389-1	57542	Arthrobacter phage Synepsis	dsDNA	1771959	Arthrobacter sp. ATCC 21022	-	Actinomycetota	Prokaryote	NC_073330	0	176
NC_073331	2859632	2859632-1	58377	Arthrobacter phage CastorTray	dsDNA	1771959	Arthrobacter sp. ATCC 21022	-	Actinomycetota	Prokaryote	NC_073331	0	177
NC_073336	2927283	2927283-1	58217	Arthrobacter phage ScienceWizSam	dsDNA	1771959	Arthrobacter sp. ATCC 21022	-	Actinomycetota	Prokaryote	NC_073336	0	178
NC_073333	2951391	2951391-1	58242	Arthrobacter phage Trustiboi	dsDNA	1771959	Arthrobacter sp. ATCC 21022	-	Actinomycetota	Prokaryote	NC_073333	0	179
NC_073334	2951390	2951390-1	57758	Arthrobacter phage Darby	dsDNA	1771959	Arthrobacter sp. ATCC 21022	-	Actinomycetota	Prokaryote	NC_073334	0	180
NC_049805	2488571	2488571-1	59833	Lactococcus phage phiQ1	dsDNA	1359	Lactococcus cremoris	-	Bacillota	Prokaryote	NC_049805	0.0009	181
NC_049806	1965478	1965478-1	60551	Lactococcus phage LW31	dsDNA	1358	Lactococcus lactis	-	Bacillota	Prokaryote	NC_049806	0.0009	182
NC_012663	641487	641487-1	60074	Lactococcus phage P087	dsDNA	1358	Lactococcus lactis	-	Bacillota	Prokaryote	NC_012663	0.0009	183
NC_049808	2656515	2656515-1	57909	Lactococcus phage P596	dsDNA	1358	Lactococcus lactis	-	Bacillota	Prokaryote	NC_049808	0.0009	184
NC_049807	1965474	1965474-1	62054	Lactococcus phage AM6	dsDNA	1358	Lactococcus lactis	-	Bacillota	Prokaryote	NC_049807	0.0009	185
NC_008364	382685	382685-1	26537	Lactococcus phage Q54	dsDNA	1358	Lactococcus lactis	-	Bacillota	Prokaryote	NC_008364	0.001	186
NC_029118	1698369	1698369-1	24847	Lactococcus phage GE1	dsDNA	1363	Lactococcus garvieae	-	Bacillota	Prokaryote	NC_029118	0	187
NC_055005	2305483	2305483-1	21834	Lactococcus phage vB_Llc_bIBB94p4	dsDNA	1358	Lactococcus lactis	-	Bacillota	Prokaryote	NC_055005	0	188
NC_055008	2675258	2675258-1	21749	Lactococcus phage CHPC966	dsDNA	1358	Lactococcus lactis	-	Bacillota	Prokaryote	NC_055008	0	189
NC_055011	2675237	2675237-1	22410	Lactococcus phage CHPC1020	dsDNA	1358	Lactococcus lactis	-	Bacillota	Prokaryote	NC_055011	0	190
NC_031071	1862958	1862958-1	22825	Lactococcus phage D4410	dsDNA	1358	Lactococcus lactis	-	Bacillota	Prokaryote	NC_031071	0	191
NC_031044	1862962	1862962-1	22179	Lactococcus phage M6165	dsDNA	1358	Lactococcus lactis	-	Bacillota	Prokaryote	NC_031044	0	192
NC_031002	1862961	1862961-1	21697	Lactococcus phage M6162	dsDNA	1358	Lactococcus lactis	-	Bacillota	Prokaryote	NC_031002	0	193
NC_054997	2024339	2024339-1	21704	Lactococcus phage 62403	dsDNA	1358	Lactococcus lactis	-	Bacillota	Prokaryote	NC_054997	0	194
NC_054996	2024338	2024338-1	21980	Lactococcus phage 62402	dsDNA	1358	Lactococcus lactis	-	Bacillota	Prokaryote	NC_054996	0	195
NC_055001	2305485	2305485-1	22703	Lactococcus phage vB_Llc_bIBBAm4	dsDNA	1357	Lactococcus	-	Bacillota	Prokaryote	NC_055001	0	196
NC_054999	2305480	2305480-1	21710	Lactococcus phage vB_LLc_bIBB14	dsDNA	1357	Lactococcus	-	Bacillota	Prokaryote	NC_054999	0	197
NC_055013	2675242	2675242-1	20751	Lactococcus phage CHPC1182	dsDNA	1358	Lactococcus lactis	-	Bacillota	Prokaryote	NC_055013	0	198
NC_001629	2898540	2898540-1	22195	Lactococcus phage bIL67	dsDNA	1357	Lactococcus	-	Bacillota	Prokaryote	NC_001629	0	199
NC_054992	2024335	2024335-1	22029	Lactococcus phage 37203	dsDNA	1358	Lactococcus lactis	-	Bacillota	Prokaryote	NC_054992	0	200
NC_055004	2305489	2305489-1	22220	Lactococcus phage vB_Llc_bIBBp6/4	dsDNA	1358	Lactococcus lactis	-	Bacillota	Prokaryote	NC_055004	0	201
NC_055009	2675259	2675259-1	22405	Lactococcus phage CHPC967	dsDNA	1358	Lactococcus lactis	-	Bacillota	Prokaryote	NC_055009	0	202
NC_055016	2608369	2608369-1	21006	Lactococcus phage vB_LacS_15	dsDNA	1359	Lactococcus cremoris	-	Bacillota	Prokaryote	NC_055016	0	203
NC_054993	2024336	2024336-1	22242	Lactococcus phage 50102	dsDNA	1358	Lactococcus lactis	-	Bacillota	Prokaryote	NC_054993	0	204
NC_001706	2681624	2681624-1	22172	Lactococcus phage c2	dsDNA	1357	Lactococcus	-	Bacillota	Prokaryote	NC_001706	0	205
NC_054998	2024340	2024340-1	22185	Lactococcus phage 62606	dsDNA	1358	Lactococcus lactis	-	Bacillota	Prokaryote	NC_054998	0	206
NC_055003	2305481	2305481-1	21458	Lactococcus phage vB_Llc_bIBB12	dsDNA	1357	Lactococcus	-	Bacillota	Prokaryote	NC_055003	0	207
NC_055014	2675243	2675243-1	20030	Lactococcus phage CHPC1183	dsDNA	1359	Lactococcus cremoris	-	Bacillota	Prokaryote	NC_055014	0	208
NC_055000	2305484	2305484-1	21906	Lactococcus phage vB_Llc_bIBBA3	dsDNA	1358	Lactococcus lactis	-	Bacillota	Prokaryote	NC_055000	0	209
NC_055018	2675265	2675265-1	21629	Lactococcus phage PC_S1	dsDNA	1358	Lactococcus lactis	-	Bacillota	Prokaryote	NC_055018	0	210
NC_055017	2675263	2675263-1	22099	Lactococcus phage PC_B1	dsDNA	1358	Lactococcus lactis	-	Bacillota	Prokaryote	NC_055017	0	211
NC_054995	2675235	2675235-1	21078	Lactococcus phage 5171F	dsDNA	1359	Lactococcus cremoris	-	Bacillota	Prokaryote	NC_054995	0	212
NC_054991	2500815	2500815-1	21750	Lactococcus phage 20R03M	dsDNA	1358	Lactococcus lactis	-	Bacillota	Prokaryote	NC_054991	0	213
NC_054990	2024334	2024334-1	22434	Lactococcus phage 05802	dsDNA	1358	Lactococcus lactis	-	Bacillota	Prokaryote	NC_054990	0	214
NC_031009	1862959	1862959-1	22884	Lactococcus phage D4412	dsDNA	1358	Lactococcus lactis	-	Bacillota	Prokaryote	NC_031009	0	215
NC_055002	2305487	2305487-1	21749	Lactococcus phage vB_Llc_bIBBE1	dsDNA	1358	Lactococcus lactis	-	Bacillota	Prokaryote	NC_055002	0	216
NC_031075	1862960	1862960-1	22240	Lactococcus phage M5938	dsDNA	1358	Lactococcus lactis	-	Bacillota	Prokaryote	NC_031075	0	217
NC_054994	2024337	2024337-1	21562	Lactococcus phage 50504	dsDNA	1358	Lactococcus lactis	-	Bacillota	Prokaryote	NC_054994	0	218
NC_055012	2675240	2675240-1	21746	Lactococcus phage CHPC1170	dsDNA	1358	Lactococcus lactis	-	Bacillota	Prokaryote	NC_055012	0	219
NC_055007	2675244	2675244-1	22109	Lactococcus phage CHPC122	dsDNA	1358	Lactococcus lactis	-	Bacillota	Prokaryote	NC_055007	0	220
NC_055015	2675245	2675245-1	21144	Lactococcus phage CHPC1242	dsDNA	1358	Lactococcus lactis	-	Bacillota	Prokaryote	NC_055015	0	221
NC_055010	2675260	2675260-1	23281	Lactococcus phage CHPC972	dsDNA	1358	Lactococcus lactis	-	Bacillota	Prokaryote	NC_055010	0	222
NC_055006	2675238	2675238-1	21869	Lactococcus phage CHPC116	dsDNA	1358	Lactococcus lactis	-	Bacillota	Prokaryote	NC_055006	0	223
NC_055050	1983536	1983536-1	30189	Lactococcus phage PLgW-1	dsDNA	1363	Lactococcus garvieae	-	Bacillota	Prokaryote	NC_055050	0	224
NC_049362	1636566	1636566-1	31375	Lactococcus phage 936 group phage Phi4.2	dsDNA	1358	Lactococcus lactis	-	Bacillota	Prokaryote	NC_049362	0.0007	225
NC_049405	2029666	2029666-1	32555	Lactococcus phage 56301	dsDNA	1358	Lactococcus lactis	-	Bacillota	Prokaryote	NC_049405	0.0008	226
NC_049399	2029660	2029660-1	30401	Lactococcus phage 30804	dsDNA	1358	Lactococcus lactis	-	Bacillota	Prokaryote	NC_049399	0.0007	227
NC_049402	2029663	2029663-1	32458	Lactococcus phage 38507	dsDNA	1358	Lactococcus lactis	-	Bacillota	Prokaryote	NC_049402	0.0008	228
NC_049401	2029662	2029662-1	27948	Lactococcus phage 38503	dsDNA	1358	Lactococcus lactis	-	Bacillota	Prokaryote	NC_049401	0.0008	229
NC_049412	2029673	2029673-1	31508	Lactococcus phage 88605	dsDNA	1358	Lactococcus lactis	-	Bacillota	Prokaryote	NC_049412	0.0008	230
NC_008370	2892346	2892346-1	30510	Lactococcus phage 712	dsDNA	1358	Lactococcus lactis	-	Bacillota	Prokaryote	NC_008370	0.0008	231
NC_049480	2675246	2675246-1	30832	Lactococcus phage CHPC129	dsDNA	1359	Lactococcus cremoris	-	Bacillota	Prokaryote	NC_049480	0.0007	232
NC_049485	2675254	2675254-1	32653	Lactococcus phage CHPC958	dsDNA	1359	Lactococcus cremoris	-	Bacillota	Prokaryote	NC_049485	0.0008	233
NC_049408	2029669	2029669-1	31014	Lactococcus phage 62605	dsDNA	1358	Lactococcus lactis	-	Bacillota	Prokaryote	NC_049408	0.0007	234
NC_049407	2029668	2029668-1	30852	Lactococcus phage 62601	dsDNA	1358	Lactococcus lactis	-	Bacillota	Prokaryote	NC_049407	0.0008	235
NC_049361	1636582	1636582-1	31181	Lactococcus phage 936 group phage PhiL.6	dsDNA	1358	Lactococcus lactis	-	Bacillota	Prokaryote	NC_049361	0.0007	236
NC_049373	1874572	1874572-1	32477	Lactococcus phage 16W23	dsDNA	44688	Lactococcus lactis subsp. lactis bv. diacetylactis	-	Bacillota	Prokaryote	NC_049373	0.0007	237
NC_049367	1636576	1636576-1	32270	Lactococcus phage 936 group phage PhiE1127	dsDNA	1358	Lactococcus lactis	-	Bacillota	Prokaryote	NC_049367	0.0007	238
NC_049447	2500819	2500819-1	31374	Lactococcus phage MV10L	dsDNA	1358	Lactococcus lactis	-	Bacillota	Prokaryote	NC_049447	0.0007	239
NC_049368	1636586	1636586-1	32682	Lactococcus phage 936 group phage PhiM1127	dsDNA	1358	Lactococcus lactis	-	Bacillota	Prokaryote	NC_049368	0.0007	240
NC_049353	1527692	1527692-1	30862	Lactococcus phage phi145	dsDNA	44273	Lactococcus sp.	-	Bacillota	Prokaryote	NC_049353	0.0007	241
KM091443	1527694	1527694-1	31841	Lactococcus phage phi93	dsDNA	44273	Lactococcus sp.	-	Bacillota	Prokaryote	KM091443	0.0007	242
NC_049360	1636556	1636556-1	31033	Lactococcus phage 936 group phage Phi109	dsDNA	1358	Lactococcus lactis	-	Bacillota	Prokaryote	NC_049360	0.0007	243
NC_049434	2079278	2079278-1	32575	Lactococcus phage MP1	dsDNA	44688	Lactococcus lactis subsp. lactis bv. diacetylactis	-	Bacillota	Prokaryote	NC_049434	0.0007	244
NC_049366	1636560	1636560-1	32150	Lactococcus phage 936 group phage Phi155	dsDNA	1358	Lactococcus lactis	-	Bacillota	Prokaryote	NC_049366	0.0007	245
NC_049446	2500816	2500816-1	32312	Lactococcus phage 8V08	dsDNA	1358	Lactococcus lactis	-	Bacillota	Prokaryote	NC_049446	0.0007	246
NC_049359	1636581	1636581-1	30882	Lactococcus phage 936 group phage PhiL.18	dsDNA	1358	Lactococcus lactis	-	Bacillota	Prokaryote	NC_049359	0.0007	247
NC_049364	1636571	1636571-1	31495	Lactococcus phage 936 group phage Phi91127	dsDNA	1358	Lactococcus lactis	-	Bacillota	Prokaryote	NC_049364	0.0007	248
NC_049397	2029658	2029658-1	32895	Lactococcus phage 05601	dsDNA	1358	Lactococcus lactis	-	Bacillota	Prokaryote	NC_049397	0.0008	249
NC_021852	1262537	1262537-1	29631	Lactococcus phage P680	dsDNA	1360	Lactococcus lactis subsp. lactis	-	Bacillota	Prokaryote	NC_021852	0.0007	250
NC_049424	2027277	2027277-1	30247	Lactococcus phage LP1502a	dsDNA	272623	Lactococcus lactis subsp. lactis Il1403	-	Bacillota	Prokaryote	NC_049424	0.0008	251
NC_049376	1874589	1874589-1	30446	Lactococcus phage 3R16S	dsDNA	1358	Lactococcus lactis	-	Bacillota	Prokaryote	NC_049376	0.0007	252
NC_049374	1874585	1874585-1	32393	Lactococcus phage 10W18	dsDNA	1358	Lactococcus lactis	-	Bacillota	Prokaryote	NC_049374	0.0008	253
NC_008363	2908173	2908173-1	28538	Lactococcus phage P008	dsDNA	272623	Lactococcus lactis subsp. lactis Il1403	-	Bacillota	Prokaryote	NC_008363	0.0008	254
NC_001909	2898539	2898539-1	31754	Lactococcus phage bIL170	dsDNA	1357	Lactococcus	-	Bacillota	Prokaryote	NC_001909	0.0007	255
NC_021853	1262533	1262533-1	32337	Lactococcus phage 340	dsDNA	1357	Lactococcus	-	Bacillota	Prokaryote	NC_021853	0.0008	256
KC182543	270182	270182-1	29247	Lactococcus lactis phage 645	dsDNA	1358	Lactococcus lactis	-	Bacillota	Prokaryote	KC182543	0.0008	257
NC_049349	213774	213774-1	30961	Lactococcus lactis phage P475	dsDNA	1358	Lactococcus lactis	-	Bacillota	Prokaryote	NC_049349	0.0008	258
NC_049348	213777	213777-1	30778	Lactococcus lactis phage p272	dsDNA	1358	Lactococcus lactis	-	Bacillota	Prokaryote	NC_049348	0.0008	259
KC182548	213773	213773-1	30796	Lactococcus lactis phage P113G	dsDNA	1358	Lactococcus lactis	-	Bacillota	Prokaryote	KC182548	0.0008	260
NC_049404	2029665	2029665-1	30926	Lactococcus phage 56003	dsDNA	1358	Lactococcus lactis	-	Bacillota	Prokaryote	NC_049404	0.0008	261
NC_049426	2053708	2053708-1	29454	Lactococcus phage vB_Llc_bIBBF12	dsDNA	1358	Lactococcus lactis	-	Bacillota	Prokaryote	NC_049426	0.0008	262
NC_049425	2053705	2053705-1	30132	Lactococcus phage vB_Llc_bIBB5g1	dsDNA	1358	Lactococcus lactis	-	Bacillota	Prokaryote	NC_049425	0.0008	263
NC_011046	2898538	2898538-1	29305	Lactococcus phage bIBB29	dsDNA	1357	Lactococcus	-	Bacillota	Prokaryote	NC_011046	0.0008	264
NC_017696	2892351	2892351-1	32384	Lactococcus phage ASCC532	dsDNA	1358	Lactococcus lactis	-	Bacillota	Prokaryote	NC_017696	0.0007	265
JQ740807	1165154	1165154-1	30876	Lactococcus phage ASCC489	dsDNA	1358	Lactococcus lactis	-	Bacillota	Prokaryote	JQ740807	0.0007	266
JQ740805	1165152	1165152-1	31772	Lactococcus phage ASCC473	dsDNA	1358	Lactococcus lactis	-	Bacillota	Prokaryote	JQ740805	0.0007	267
JQ740808	1165155	1165155-1	31774	Lactococcus phage ASCC497	dsDNA	1358	Lactococcus lactis	-	Bacillota	Prokaryote	JQ740808	0.0007	268
JQ740812	1165159	1165159-1	31773	Lactococcus phage ASCC531	dsDNA	1358	Lactococcus lactis	-	Bacillota	Prokaryote	JQ740812	0.0007	269
NC_017698	2892350	2892350-1	31772	Lactococcus phage ASCC465	dsDNA	1358	Lactococcus lactis	-	Bacillota	Prokaryote	NC_017698	0.0007	270
JQ740797	1165144	1165144-1	32048	Lactococcus phage ASCC365	dsDNA	1358	Lactococcus lactis	-	Bacillota	Prokaryote	JQ740797	0.0007	271
JQ740796	1165143	1165143-1	32052	Lactococcus phage ASCC358	dsDNA	1358	Lactococcus lactis	-	Bacillota	Prokaryote	JQ740796	0.0007	272
NC_017702	2892349	2892349-1	32023	Lactococcus phage ASCC281	dsDNA	1358	Lactococcus lactis	-	Bacillota	Prokaryote	NC_017702	0.0007	273
JQ740790	1165137	1165137-1	33178	Lactococcus phage ASCC284	dsDNA	1358	Lactococcus lactis	-	Bacillota	Prokaryote	JQ740790	0.0007	274
JQ740795	1165142	1165142-1	32545	Lactococcus phage ASCC356	dsDNA	1358	Lactococcus lactis	-	Bacillota	Prokaryote	JQ740795	0.0007	275
JQ740792	1165139	1165139-1	32546	Lactococcus phage ASCC310	dsDNA	1358	Lactococcus lactis	-	Bacillota	Prokaryote	JQ740792	0.0007	276
NC_049351	1289467	1289467-1	30692	Lactococcus phage CaseusJM1	dsDNA	1359	Lactococcus cremoris	-	Bacillota	Prokaryote	NC_049351	0.0008	277
NC_049406	2029667	2029667-1	31819	Lactococcus phage 57001	dsDNA	1358	Lactococcus lactis	-	Bacillota	Prokaryote	NC_049406	0.0008	278
NC_049409	2029670	2029670-1	31883	Lactococcus phage 63302	dsDNA	1358	Lactococcus lactis	-	Bacillota	Prokaryote	NC_049409	0.0007	279
NC_021854	1262536	1262536-1	28674	Lactococcus phage jm3	dsDNA	1359	Lactococcus cremoris	-	Bacillota	Prokaryote	NC_021854	0.0008	280
NC_049487	2675256	2675256-1	29925	Lactococcus phage CHPC964	dsDNA	1359	Lactococcus cremoris	-	Bacillota	Prokaryote	NC_049487	0.0008	281
NC_049415	2029676	2029676-1	30690	Lactococcus phage 96603	dsDNA	1358	Lactococcus lactis	-	Bacillota	Prokaryote	NC_049415	0.0008	282
NC_049414	2029675	2029675-1	26874	Lactococcus phage 96403	dsDNA	1358	Lactococcus lactis	-	Bacillota	Prokaryote	NC_049414	0.0008	283
NC_049484	2675252	2675252-1	29218	Lactococcus phage CHPC781	dsDNA	1359	Lactococcus cremoris	-	Bacillota	Prokaryote	NC_049484	0.0007	284
NC_049346	39838	39838-1	27302	Lactococcus phage 936	dsDNA	1357	Lactococcus	-	Bacillota	Prokaryote	NC_049346	0.0007	285
NC_042024	254252	254252-1	27595	Lactococcus virus P2	dsDNA	416870	Lactococcus cremoris subsp. cremoris MG1363	-	Bacillota	Prokaryote	NC_042024	0.0008	286
NC_008371	213775	213775-1	27453	Lactococcus virus jj50	dsDNA	1358	Lactococcus lactis	-	Bacillota	Prokaryote	NC_008371	0.0008	287
KF676640	1414741	1414741-1	28452	Lactococcus phage SK1833	dsDNA	1358	Lactococcus lactis	-	Bacillota	Prokaryote	KF676640	0.0008	288
NC_001835	2905675	2905675-1	28451	Lactococcus phage SK1	dsDNA	1358	Lactococcus lactis	-	Bacillota	Prokaryote	NC_001835	0.0008	289
NC_049476	2662297	2662297-1	32697	Lactococcus phage P4565	dsDNA	1358	Lactococcus lactis	-	Bacillota	Prokaryote	NC_049476	0.0008	290
NC_049369	1636583	1636583-1	28983	Lactococcus phage 936 group phage PhiLj	dsDNA	1358	Lactococcus lactis	-	Bacillota	Prokaryote	NC_049369	0.0007	291
NC_049354	1636724	1636724-1	28349	Lactococcus phage 936 group phage PhiA.16	dsDNA	1358	Lactococcus lactis	-	Bacillota	Prokaryote	NC_049354	0.0007	292
NC_049355	1636573	1636573-1	28785	Lactococcus phage 936 group phage PhiB1127	dsDNA	1358	Lactococcus lactis	-	Bacillota	Prokaryote	NC_049355	0.0008	293
NC_049488	2675257	2675257-1	25327	Lactococcus phage CHPC965	dsDNA	1359	Lactococcus cremoris	-	Bacillota	Prokaryote	NC_049488	0.0008	294
NC_049400	2029661	2029661-1	30989	Lactococcus phage 37201	dsDNA	1358	Lactococcus lactis	-	Bacillota	Prokaryote	NC_049400	0.0008	295
NC_049483	2675251	2675251-1	29652	Lactococcus phage CHPC52	dsDNA	1359	Lactococcus cremoris	-	Bacillota	Prokaryote	NC_049483	0.0007	296
NC_049411	2029672	2029672-1	31123	Lactococcus phage 79201	dsDNA	1358	Lactococcus lactis	-	Bacillota	Prokaryote	NC_049411	0.0007	297
NC_049474	2662296	2662296-1	29075	Lactococcus phage P1532	dsDNA	1358	Lactococcus lactis	-	Bacillota	Prokaryote	NC_049474	0.0008	298
NC_049370	1636587	1636587-1	30116	Lactococcus phage 936 group phage PhiS0139	dsDNA	1358	Lactococcus lactis	-	Bacillota	Prokaryote	NC_049370	0.0007	299
NC_049398	2029659	2029659-1	28721	Lactococcus phage 16802	dsDNA	1358	Lactococcus lactis	-	Bacillota	Prokaryote	NC_049398	0.0007	300
NC_049347	213782	213782-1	30674	Lactococcus phage fd13	dsDNA	1357	Lactococcus	-	Bacillota	Prokaryote	NC_049347	0.0007	301
NC_049365	1636580	1636580-1	31901	Lactococcus phage 936 group phage PhiJF1	dsDNA	1358	Lactococcus lactis	-	Bacillota	Prokaryote	NC_049365	0.0007	302
NC_049358	1636578	1636578-1	30811	Lactococcus phage 936 group phage PhiF0139	dsDNA	1358	Lactococcus lactis	-	Bacillota	Prokaryote	NC_049358	0.0007	303
NC_049475	2662298	2662298-1	28396	Lactococcus phage P656	dsDNA	1358	Lactococcus lactis	-	Bacillota	Prokaryote	NC_049475	0.0008	304
NC_021860	1262535	1262535-1	31090	Lactococcus phage jm2	dsDNA	1359	Lactococcus cremoris	-	Bacillota	Prokaryote	NC_021860	0.0007	305
NC_049352	1527693	1527693-1	31945	Lactococcus phage phi15	dsDNA	44273	Lactococcus sp.	-	Bacillota	Prokaryote	NC_049352	0.0008	306
NC_049363	1636569	1636569-1	31379	Lactococcus phage 936 group phage Phi44	dsDNA	1358	Lactococcus lactis	-	Bacillota	Prokaryote	NC_049363	0.0008	307
NC_049356	1636564	1636564-1	28811	Lactococcus phage 936 group phage Phi19.3	dsDNA	1358	Lactococcus lactis	-	Bacillota	Prokaryote	NC_049356	0.0008	308
NC_049377	1874587	1874587-1	29952	Lactococcus phage 13W11L	dsDNA	1358	Lactococcus lactis	-	Bacillota	Prokaryote	NC_049377	0.0008	309
NC_049486	2675255	2675255-1	29340	Lactococcus phage CHPC959	dsDNA	1359	Lactococcus cremoris	-	Bacillota	Prokaryote	NC_049486	0.0007	310
NC_049481	2675249	2675249-1	30162	Lactococcus phage CHPC361	dsDNA	1358	Lactococcus lactis	-	Bacillota	Prokaryote	NC_049481	0.0007	311
NC_049381	1965484	1965484-1	27203	Lactococcus phage R31	dsDNA	1358	Lactococcus lactis	-	Bacillota	Prokaryote	NC_049381	0.0007	312
NC_049423	2027272	2027272-1	31049	Lactococcus phage LP0903	dsDNA	1359	Lactococcus cremoris	-	Bacillota	Prokaryote	NC_049423	0.0007	313
NC_049416	2026814	2026814-1	29953	Lactococcus phage LP8511	dsDNA	1359	Lactococcus cremoris	-	Bacillota	Prokaryote	NC_049416	0.0008	314
NC_049418	2027252	2027252-1	30072	Lactococcus phage LP9404	dsDNA	1359	Lactococcus cremoris	-	Bacillota	Prokaryote	NC_049418	0.0007	315
NC_049417	2027250	2027250-1	29203	Lactococcus phage LP9207	dsDNA	1359	Lactococcus cremoris	-	Bacillota	Prokaryote	NC_049417	0.0007	316
NC_049422	2027267	2027267-1	30339	Lactococcus phage LP0209	dsDNA	1359	Lactococcus cremoris	-	Bacillota	Prokaryote	NC_049422	0.0007	317
NC_049421	2027260	2027260-1	29668	Lactococcus phage LP9908	dsDNA	1359	Lactococcus cremoris	-	Bacillota	Prokaryote	NC_049421	0.0007	318
NC_049420	2027259	2027259-1	29557	Lactococcus phage LP9903	dsDNA	1359	Lactococcus cremoris	-	Bacillota	Prokaryote	NC_049420	0.0007	319
NC_049419	2027256	2027256-1	30945	Lactococcus phage LP9609	dsDNA	1359	Lactococcus cremoris	-	Bacillota	Prokaryote	NC_049419	0.0007	320
NC_049375	1874593	1874593-1	29513	Lactococcus phage i0139	dsDNA	1358	Lactococcus lactis	-	Bacillota	Prokaryote	NC_049375	0.0007	321
NC_049403	2029664	2029664-1	32529	Lactococcus phage 51701	dsDNA	1358	Lactococcus lactis	-	Bacillota	Prokaryote	NC_049403	0.0007	322
NC_049482	2675250	2675250-1	27642	Lactococcus phage CHPC362	dsDNA	1358	Lactococcus lactis	-	Bacillota	Prokaryote	NC_049482	0.0007	323
NC_049413	2029674	2029674-1	29306	Lactococcus phage 96401	dsDNA	1358	Lactococcus lactis	-	Bacillota	Prokaryote	NC_049413	0.0008	324
NC_013155	2898541	2898541-1	32182	Lactococcus phage CB13	dsDNA	1358	Lactococcus lactis	-	Bacillota	Prokaryote	NC_013155	0.0007	325
NC_028900	2919545	2919545-1	28144	Lactococcus phage SL4	dsDNA	2816960	Lactococcus cremoris subsp. cremoris	-	Bacillota	Prokaryote	NC_028900	0.0007	326
NC_013152	2898542	2898542-1	29459	Lactococcus phage CB14	dsDNA	1358	Lactococcus lactis	-	Bacillota	Prokaryote	NC_013152	0.0007	327
NC_013154	665887	665887-1	28625	Lactococcus phage CB20	dsDNA	2816960	Lactococcus cremoris subsp. cremoris	-	Bacillota	Prokaryote	NC_013154	0.0007	328
NC_013153	2898543	2898543-1	28643	Lactococcus phage CB19	dsDNA	1358	Lactococcus lactis	-	Bacillota	Prokaryote	NC_013153	0.0007	329
NC_021855	1262538	1262538-1	32382	Lactococcus phage phi7	dsDNA	1359	Lactococcus cremoris	-	Bacillota	Prokaryote	NC_021855	0.0007	330
NC_049410	2029671	2029671-1	28917	Lactococcus phage 66901	dsDNA	1358	Lactococcus lactis	-	Bacillota	Prokaryote	NC_049410	0.0007	331
NC_049357	1636570	1636570-1	29026	Lactococcus phage 936 group phage Phi5.12	dsDNA	1358	Lactococcus lactis	-	Bacillota	Prokaryote	NC_049357	0.0007	332
NC_017688	2892347	2892347-1	32414	Lactococcus phage ASCC191	dsDNA	1358	Lactococcus lactis	-	Bacillota	Prokaryote	NC_017688	0.0009	333
JQ740791	1165138	1165138-1	32581	Lactococcus phage ASCC287	dsDNA	1358	Lactococcus lactis	-	Bacillota	Prokaryote	JQ740791	0.0007	334
JQ740802	1165149	1165149-1	32583	Lactococcus phage ASCC454	dsDNA	1358	Lactococcus lactis	-	Bacillota	Prokaryote	JQ740802	0.0007	335
NC_017695	2892348	2892348-1	32582	Lactococcus phage ASCC273	dsDNA	1358	Lactococcus lactis	-	Bacillota	Prokaryote	NC_017695	0.0007	336
JQ740814	1165161	1165161-1	32275	Lactococcus phage ASCC544	dsDNA	1358	Lactococcus lactis	-	Bacillota	Prokaryote	JQ740814	0.0007	337
JQ740811	1165158	1165158-1	32345	Lactococcus phage ASCC527	dsDNA	1358	Lactococcus lactis	-	Bacillota	Prokaryote	JQ740811	0.0007	338
JQ740809	1165156	1165156-1	32275	Lactococcus phage ASCC502	dsDNA	1358	Lactococcus lactis	-	Bacillota	Prokaryote	JQ740809	0.0007	339
JQ740794	1165141	1165141-1	32275	Lactococcus phage ASCC337	dsDNA	1358	Lactococcus lactis	-	Bacillota	Prokaryote	JQ740794	0.0007	340
JQ740798	1165145	1165145-1	32276	Lactococcus phage ASCC368	dsDNA	1358	Lactococcus lactis	-	Bacillota	Prokaryote	JQ740798	0.0007	341
JQ740793	1165140	1165140-1	32277	Lactococcus phage ASCC324	dsDNA	1358	Lactococcus lactis	-	Bacillota	Prokaryote	JQ740793	0.0007	342
JQ740810	1165157	1165157-1	32249	Lactococcus phage ASCC506	dsDNA	1358	Lactococcus lactis	-	Bacillota	Prokaryote	JQ740810	0.0007	343
JQ740806	1165153	1165153-1	32242	Lactococcus phage ASCC476	dsDNA	1358	Lactococcus lactis	-	Bacillota	Prokaryote	JQ740806	0.0007	344
JQ740803	1165150	1165150-1	32242	Lactococcus phage ASCC460	dsDNA	1358	Lactococcus lactis	-	Bacillota	Prokaryote	JQ740803	0.0007	345
JQ740801	1165148	1165148-1	32180	Lactococcus phage ASCC406	dsDNA	1358	Lactococcus lactis	-	Bacillota	Prokaryote	JQ740801	0.0007	346
JQ740800	1165147	1165147-1	32241	Lactococcus phage ASCC397	dsDNA	1358	Lactococcus lactis	-	Bacillota	Prokaryote	JQ740800	0.0007	347
JQ740799	1165146	1165146-1	32239	Lactococcus phage ASCC395	dsDNA	1358	Lactococcus lactis	-	Bacillota	Prokaryote	JQ740799	0.0007	348
NC_022094	663237	663237-1	14319	Bacillus phage Wip1	dsDNA	1392	Bacillus anthracis	Tectiviridae	Bacillota	Prokaryote	NC_022094	0	349
NC_011523	2880538	2880538-1	14398	Bacillus phage AP50	dsDNA	1392	Bacillus anthracis	Tectiviridae	Bacillota	Prokaryote	NC_011523	0	350
NC_074561	1260287	1260287-1	14444	Bacillus phage Sole	dsDNA	86661	Bacillus cereus group	Tectiviridae	Bacillota	Prokaryote	NC_074561	0	351
NC_074560	1260286	1260286-1	14852	Bacillus phage Sato	dsDNA	1396	Bacillus cereus	Tectiviridae	Bacillota	Prokaryote	NC_074560	0	352
NC_006945	307240	307240-1	14844	Bacillus phage GIL16c	dsDNA	1428	Bacillus thuringiensis	Tectiviridae	Bacillota	Prokaryote	NC_006945	0	353
AJ536073	1075161	1075161-1	14931	Bacillus phage pGIL01	dsDNA	1430	Bacillus thuringiensis serovar israelensis	Tectiviridae	Bacillota	Prokaryote	AJ536073	0	354
NC_005258	236750	236750-1	14935	Bacillus phage Bam35c	dsDNA	1428	Bacillus thuringiensis	Tectiviridae	Bacillota	Prokaryote	NC_005258	0	355
NC_055035	2530024	2530024-1	130914	Fusobacterium phage Fnu1	dsDNA	393480	Fusobacterium polymorphum ATCC 10953	-	Fusobacteriota	Prokaryote	NC_055035	0	356
NC_019924	1147137	1147137-1	47595	Clostridium phage phi8074-B1	dsDNA	1509	Clostridium sporogenes	-	Bacillota	Prokaryote	NC_019924	0.0015	357
NC_015274	59241	59241-1	56506	Streptococcus phage Dp-1	dsDNA	1313	Streptococcus pneumoniae	-	Bacillota	Prokaryote	NC_015274	0	358
NC_014457	871584	871584-1	59199	Clostridium phage phiCTP1	dsDNA	1519	Clostridium tyrobutyricum	-	Bacillota	Prokaryote	NC_014457	0.0011	359
NC_041879	1796993	1796993-1	58951	Bacillus phage Mgbh1	dsDNA	1409	Bacillus sp. (in: firmicutes)	-	Bacillota	Prokaryote	NC_041879	0.0118	360
NC_028930	1718161	1718161-1	54439	Paenibacillus phage Tripp	dsDNA	1464	Paenibacillus larvae	-	Bacillota	Prokaryote	NC_028930	0	361
NC_055028	2249773	2249773-1	55774	Paenibacillus phage C7Cdelta	dsDNA	1464	Paenibacillus larvae	-	Bacillota	Prokaryote	NC_055028	0.0037	362
NC_055030	1636259	1636259-1	55990	Paenibacillus phage Scottie	dsDNA	1464	Paenibacillus larvae	-	Bacillota	Prokaryote	NC_055030	0.0047	363
NC_055031	2282396	2282396-1	50316	Paenibacillus phage Unity	dsDNA	1464	Paenibacillus larvae	-	Bacillota	Prokaryote	NC_055031	0.0047	364
NC_055029	1636256	1636256-1	55560	Paenibacillus phage Halcyone	dsDNA	1464	Paenibacillus larvae	-	Bacillota	Prokaryote	NC_055029	0.0047	365
NC_024392	1458857	1458857-1	66676	Listeria phage LP-114	dsDNA	393119	Listeria monocytogenes FSL J1-208	-	Bacillota	Prokaryote	NC_024392	0.0025	366
NC_018831	1225800	1225800-1	67170	Listeria phage P70	dsDNA	1960103	Listeria sp.	-	Bacillota	Prokaryote	NC_018831	0.0025	367
NC_021785	1173748	1173748-1	65132	Listeria phage LP-110	dsDNA	393119	Listeria monocytogenes FSL J1-208	-	Bacillota	Prokaryote	NC_021785	0.0025	368
NC_021787	1173747	1173747-1	64756	Listeria phage LP-037	dsDNA	393119	Listeria monocytogenes FSL J1-208	-	Bacillota	Prokaryote	NC_021787	0.0025	369
NC_024375	1173745	1173745-1	67150	Listeria phage LP-026	dsDNA	393119	Listeria monocytogenes FSL J1-208	-	Bacillota	Prokaryote	NC_024375	0.0025	370
NC_071013	2849246	2849246-1	56744	Carnobacterium phage cd4	dsDNA	2748	Carnobacterium divergens	-	Bacillota	Prokaryote	NC_071013	0	371
NC_071012	2849244	2849244-1	57099	Carnobacterium phage cd2	dsDNA	2748	Carnobacterium divergens	-	Bacillota	Prokaryote	NC_071012	0	372
MK721189	2546635	2546635-1	58400	Enterococcus phage vB_EfaS_Ef2.2	dsDNA	1351	Enterococcus faecalis	-	Bacillota	Prokaryote	MK721189	0.0016	373
MN103542	2601631	2601631-1	55876	Enterococcus phage vB_EfaS_EF1c55	dsDNA	1351	Enterococcus faecalis	-	Bacillota	Prokaryote	MN103542	0.0016	374
MK800154	2583507	2583507-1	58938	Enterococcus phage Entf1	dsDNA	1351	Enterococcus faecalis	-	Bacillota	Prokaryote	MK800154	0.0015	375
NC_041861	1458851	1458851-2	55073	Enterococcus phage VD13	dsDNA	525271	Enterococcus faecalis ATCC 29200	-	Bacillota	Prokaryote	NC_041861	0.0015	376
NC_024212	1458851	1458851-1	55726	Enterococcus phage VD13	dsDNA	525271	Enterococcus faecalis ATCC 29200	-	Bacillota	Prokaryote	NC_024212	0.0015	377
NC_018086	1173135	1173135-1	53996	Enterococcus phage BC611	dsDNA	1351	Enterococcus faecalis	-	Bacillota	Prokaryote	NC_018086	0.0015	378
MK721194	2546636	2546636-1	58018	Enterococcus phage vB_EfaS_Ef7.1	dsDNA	1351	Enterococcus faecalis	-	Bacillota	Prokaryote	MK721194	0.0014	379
NC_041960	1073766	1073766-1	58619	Enterococcus phage SAP6	dsDNA	1351	Enterococcus faecalis	-	Bacillota	Prokaryote	NC_041960	0.001	380
NC_041959	1351735	1351735-1	57081	Enterococcus phage IMEEF1	dsDNA	1351	Enterococcus faecalis	-	Bacillota	Prokaryote	NC_041959	0.001	381
NC_021868	1208587	1208587-1	58305	Streptococcus phage SP-QS1	dsDNA	373153	Streptococcus pneumoniae D39	-	Bacillota	Prokaryote	NC_021868	0.0015	382
MH618488	2283014	2283014-1	57811	Enterococcus phage vB_EfaS_HEf13	dsDNA	1351	Enterococcus faecalis	-	Bacillota	Prokaryote	MH618488	0.0011	383
MN871443	2698989	2698989-1	58036	Enterococcus phage EfsWh_1	dsDNA	1351	Enterococcus faecalis	-	Bacillota	Prokaryote	MN871443	0.001	384
MK570225	2562559	2562559-1	55244	Enterococcus phage vB_EfaS_PHB08	dsDNA	1351	Enterococcus faecalis	-	Bacillota	Prokaryote	MK570225	0.0016	385
KY303907	1932891	1932891-1	58984	Enterococcus phage EF-P29	dsDNA	1351	Enterococcus faecalis	-	Bacillota	Prokaryote	KY303907	0.0016	386
NC_029016	1747287	1747287-1	58000	Enterococcus phage vB_EfaS_IME198	dsDNA	1351	Enterococcus faecalis	-	Bacillota	Prokaryote	NC_029016	0.0015	387
KY472224	1958912	1958912-1	57408	Enterococcus phage EF-P10	dsDNA	1351	Enterococcus faecalis	-	Bacillota	Prokaryote	KY472224	0.0016	388
NC_009760	458639	458639-1	218948	Bacillus phage 0305phi8-36	dsDNA	1428	Bacillus thuringiensis	-	Bacillota	Prokaryote	NC_009760	0.0033	389
NC_028805	1691954	1691954-1	126341	Brevibacillus phage Jenst	dsDNA	1465	Brevibacillus laterosporus	-	Bacillota	Prokaryote	NC_028805	0.0003	390
NC_031245	1792032	1792032-1	221908	Bacillus phage SP-15	dsDNA	653685	-	-	-	Prokaryote	NC_031245	0.0075	391
NC_016163	331278	331278-1	262391	Yersinia phage phiR1-37	dsDNA	630	Yersinia enterocolitica	-	Pseudomonadota	Prokaryote	NC_016163	0.0051	392
NC_043027	2884423	2884423-1	252197	Bacillus phage PBS1	dsDNA	1423	Bacillus subtilis	-	Bacillota	Prokaryote	NC_043027	0.0123	393
NC_031039	1815509	1815509-1	251042	Bacillus phage AR9	dsDNA	224308	Bacillus subtilis subsp. subtilis str. 168	-	Bacillota	Prokaryote	NC_031039	0.0122	394
NC_023719	2884420	2884420-1	497513	Bacillus phage G	dsDNA	1404	Priestia megaterium	-	Bacillota	Prokaryote	NC_023719	0.0144	395
NC_019515	1136534	1136534-1	93839	Bacillus phage BCD7	dsDNA	1396	Bacillus cereus	-	Bacillota	Prokaryote	NC_019515	0.0099	396
NC_028777	1610833	1610833-1	80798	Bacillus phage Stills	dsDNA	1404	Priestia megaterium	-	Bacillota	Prokaryote	NC_028777	0.0045	397
NC_028856	1610832	1610832-1	80148	Bacillus phage Stahl	dsDNA	1404	Priestia megaterium	-	Bacillota	Prokaryote	NC_028856	0.0041	398
NC_022767	1406792	1406792-1	81656	Bacillus phage Staley	dsDNA	1404	Priestia megaterium	-	Bacillota	Prokaryote	NC_022767	0.0041	399
NC_022774	1406790	1406790-1	80382	Bacillus phage Slash	dsDNA	1404	Priestia megaterium	-	Bacillota	Prokaryote	NC_022774	0.0041	400
NC_070842	2094736	2094736-1	82931	Bacillus phage v_B-Bak10	dsDNA	1392	Bacillus anthracis	-	Bacillota	Prokaryote	NC_070842	0.0095	401
NC_070841	1296654	1296654-1	82008	Bacillus phage Basilisk	dsDNA	1396	Bacillus cereus	-	Bacillota	Prokaryote	NC_070841	0.0095	402
NC_070844	2500560	2500560-1	80919	Bacillus phage pW4	dsDNA	86661	Bacillus cereus group	-	Bacillota	Prokaryote	NC_070844	0.0094	403
NC_070843	1675028	1675028-1	80647	Bacillus phage PBC4	dsDNA	86661	Bacillus cereus group	-	Bacillota	Prokaryote	NC_070843	0.0095	404
NC_070845	2801506	2801506-1	81528	Bacillus phage BCPST	dsDNA	1396	Bacillus cereus	-	Bacillota	Prokaryote	NC_070845	0.0095	405
NC_029119	1732063	1732063-1	127726	Staphylococcus phage SPbeta-like	dsDNA	1248411	Staphylococcus epidermidis 36-1	-	Bacillota	Prokaryote	NC_029119	0.0248	406
NC_001884	2932878	2932878-1	134416	Bacillus phage SPBc2	dsDNA	1386	-	-	-	Prokaryote	NC_001884	0.0087	407
NC_029073	1572712	1572712-1	141298	Geobacillus virus E3	dsDNA	1426	Parageobacillus thermoglucosidasius	-	Bacillota	Prokaryote	NC_029073	0	408
NC_007581	12336	12336-1	185683	Clostridium phage c-st	dsDNA	929505	Clostridium botulinum C str. Stockholm	-	Bacillota	Prokaryote	NC_007581	0	409
NC_028749	1691958	1691958-1	134270	Brevibacillus phage Sundance	dsDNA	1465	Brevibacillus laterosporus	-	Bacillota	Prokaryote	NC_028749	0.0116	410
NC_027341	1560313	1560313-1	130008	Lactococcus phage WRP3	dsDNA	1358	Lactococcus lactis	-	Bacillota	Prokaryote	NC_027341	0.0067	411
NC_023574	1412875	1412875-1	128546	Lactococcus phage phiL47	dsDNA	1359	Lactococcus cremoris	-	Bacillota	Prokaryote	NC_023574	0.0073	412
NC_049857	2662295	2662295-1	123023	Lactococcus phage P1048	dsDNA	1358	Lactococcus lactis	-	Bacillota	Prokaryote	NC_049857	0.0073	413
NC_015263	881953	881953-1	114768	Lactococcus phage 949	dsDNA	1358	Lactococcus lactis	-	Bacillota	Prokaryote	NC_015263	0	414
NC_049856	1965472	1965472-1	132949	Lactococcus phage AM4	dsDNA	1358	Lactococcus lactis	-	Bacillota	Prokaryote	NC_049856	0.0065	415
NC_049855	1965482	1965482-1	128179	Lactococcus phage LW81	dsDNA	1358	Lactococcus lactis	-	Bacillota	Prokaryote	NC_049855	0.0068	416
NC_049854	1965467	1965467-1	125658	Lactococcus phage AM1	dsDNA	1358	Lactococcus lactis	-	Bacillota	Prokaryote	NC_049854	0.0066	417
NC_071049	2419619	2419619-1	160590	Bacillus phage vB_BcoS-136	dsDNA	33932	Sutcliffiella cohnii	-	Bacillota	Prokaryote	NC_071049	0.0115	418
NC_071050	2920374	2920374-1	165868	Bacillus phage vB_BsuS_PJN02	dsDNA	1423	Bacillus subtilis	-	Bacillota	Prokaryote	NC_071050	0.0193	419
NC_073050	2917160	2917160-1	164756	Bacillus phage FADO	dsDNA	1204342	Bacillus subtilis BEST7003	-	Bacillota	Prokaryote	NC_073050	0.0199	420
NC_071040	1675029	1675029-1	168689	Bacillus phage PBC2	dsDNA	1396	Bacillus cereus	-	Bacillota	Prokaryote	NC_071040	0.02	421
NC_071041	2783539	2783539-1	165667	Bacillus phage Kirov	dsDNA	1396	Bacillus cereus	-	Bacillota	Prokaryote	NC_071041	0.0207	422
NC_071042	2894790	2894790-1	167995	Bacillus phage vB_BanS_Sophrita	dsDNA	260799	Bacillus anthracis str. Sterne	-	Bacillota	Prokaryote	NC_071042	0.0091	423
NC_071043	2500559	2500559-1	160627	Bacillus phage pW2	dsDNA	1386	-	-	-	Prokaryote	NC_071043	0.01	424
NC_071044	2894788	2894788-1	166879	Bacillus phage vB_BanS_Nate	dsDNA	260799	Bacillus anthracis str. Sterne	-	Bacillota	Prokaryote	NC_071044	0.0123	425
NC_023007	1308863	1308863-1	168876	Bacillus phage vB_BanS-Tsamsa	dsDNA	1392	Bacillus anthracis	-	Bacillota	Prokaryote	NC_023007	0.0177	426
NC_071045	2724322	2724322-1	168638	Bacillus phage Izhevsk	dsDNA	1396	Bacillus cereus	-	Bacillota	Prokaryote	NC_071045	0.0181	427
NC_071048	2894786	2894786-1	161151	Bacillus phage vB_BanS_Chewbecca	dsDNA	260799	Bacillus anthracis str. Sterne	-	Bacillota	Prokaryote	NC_071048	0.0178	428
NC_071046	2894789	2894789-1	160928	Bacillus phage vB_BanS_Skywalker	dsDNA	260799	Bacillus anthracis str. Sterne	-	Bacillota	Prokaryote	NC_071046	0.0186	429
NC_071047	2894787	2894787-1	164998	Bacillus phage vB_BanS_MrDarsey	dsDNA	260799	Bacillus anthracis str. Sterne	-	Bacillota	Prokaryote	NC_071047	0.0186	430
NC_019487	941058	941058-1	143986	Bacillus phage SP-10	dsDNA	1423	Bacillus subtilis	Herelleviridae	Bacillota	Prokaryote	NC_019487	0.0639	431
NC_011421	2884427	2884427-1	132562	Bacillus phage SPO1	dsDNA	1423	Bacillus subtilis	Herelleviridae	Bacillota	Prokaryote	NC_011421	0.0474	432
NC_022761	1406783	1406783-1	146193	Bacillus phage CampHawk	dsDNA	1423	Bacillus subtilis	Herelleviridae	Bacillota	Prokaryote	NC_022761	0.0478	433
NC_025423	1391188	1391188-1	138658	Bacillus phage CP-51	dsDNA	1396	Bacillus cereus	Herelleviridae	Bacillota	Prokaryote	NC_025423	0.0454	434
NC_028983	1296656	1296656-1	138877	Bacillus phage Shanette	dsDNA	1396	Bacillus cereus	Herelleviridae	Bacillota	Prokaryote	NC_028983	0.045	435
NC_028982	1296655	1296655-1	137918	Bacillus phage JL	dsDNA	1396	Bacillus cereus	Herelleviridae	Bacillota	Prokaryote	NC_028982	0.0451	436
NC_029058	1567484	1567484-1	106071	Lactobacillus phage LfeInf	dsDNA	1613	Limosilactobacillus fermentum	Herelleviridae	Bacillota	Prokaryote	NC_029058	0.0472	437
NC_048753	2510943	2510943-1	140816	Lactobacillus phage 3-521	dsDNA	1580	Levilactobacillus brevis	Herelleviridae	Bacillota	Prokaryote	NC_048753	0.0617	438
NC_006565	2892344	2892344-1	131522	Lactobacillus phage LP65	dsDNA	1578	Lactobacillus	Herelleviridae	Bacillota	Prokaryote	NC_006565	0.0487	439
NC_048677	2041210	2041210-1	145162	Lactobacillus phage LpeD	dsDNA	33958	-	Herelleviridae	-	Prokaryote	NC_048677	0.0569	440
NC_047926	2079433	2079433-1	139450	Lactobacillus phage Semele	dsDNA	33958	-	Herelleviridae	-	Prokaryote	NC_047926	0.0577	441
NC_047924	2079429	2079429-1	141124	Lactobacillus phage Bacchae	dsDNA	1590	Lactiplantibacillus plantarum	Herelleviridae	Bacillota	Prokaryote	NC_047924	0.0571	442
NC_048134	2059850	2059850-1	142567	Lactobacillus phage Lpa804	dsDNA	1578	Lactobacillus	Herelleviridae	Bacillota	Prokaryote	NC_048134	0.0577	443
NC_048084	2315483	2315483-1	137973	Lactobacillus phage Iacchus	dsDNA	33958	-	Herelleviridae	-	Prokaryote	NC_048084	0.0602	444
NC_048085	2315485	2315485-1	140527	Lactobacillus phage Bromius	dsDNA	33958	-	Herelleviridae	-	Prokaryote	NC_048085	0.0594	445
NC_012530	2892342	2892342-1	142111	Lactobacillus phage Lb338-1	dsDNA	33958	-	Herelleviridae	-	Prokaryote	NC_012530	0.0735	446
NC_048754	2510941	2510941-1	136608	Lactobacillus phage SAC12B	dsDNA	1580	Levilactobacillus brevis	Herelleviridae	Bacillota	Prokaryote	NC_048754	0.0756	447
NC_048752	2510942	2510942-1	136442	Lactobacillus phage 521B	dsDNA	1580	Levilactobacillus brevis	Herelleviridae	Bacillota	Prokaryote	NC_048752	0.0753	448
NC_015253	857312	857312-1	127065	Brochothrix phage A9	dsDNA	2756	Brochothrix thermosphacta	Herelleviridae	Bacillota	Prokaryote	NC_015253	0.0972	449
NC_016563	764595	764595-1	156897	Bacillus phage W.Ph.	dsDNA	1396	Bacillus cereus	Herelleviridae	Bacillota	Prokaryote	NC_016563	0.107	450
NC_023501	1277886	1277886-1	159590	Bacillus phage BPS10C	dsDNA	86661	Bacillus cereus group	Herelleviridae	Bacillota	Prokaryote	NC_023501	0.1061	451
NC_031034	1837830	1837830-1	161140	Bacillus phage SalinJah	dsDNA	86661	Bacillus cereus group	Herelleviridae	Bacillota	Prokaryote	NC_031034	0.1058	452
NC_018857	1136731	1136731-1	158305	Bacillus phage BPS13	dsDNA	1396	Bacillus cereus	Herelleviridae	Bacillota	Prokaryote	NC_018857	0.1063	453
NC_031024	1852564	1852564-1	162308	Bacillus phage Belinda	dsDNA	1428	Bacillus thuringiensis	Herelleviridae	Bacillota	Prokaryote	NC_031024	0.1059	454
NC_031116	1805956	1805956-1	163345	Bacillus phage Zuko	dsDNA	29339	Bacillus thuringiensis serovar kurstaki	Herelleviridae	Bacillota	Prokaryote	NC_031116	0.1062	455
NC_031006	1805948	1805948-1	161552	Bacillus phage DIGNKC	dsDNA	29339	Bacillus thuringiensis serovar kurstaki	Herelleviridae	Bacillota	Prokaryote	NC_031006	0.1069	456
NC_031049	1805952	1805952-1	161929	Bacillus phage NotTheCreek	dsDNA	29339	Bacillus thuringiensis serovar kurstaki	Herelleviridae	Bacillota	Prokaryote	NC_031049	0.1056	457
NC_031012	1873998	1873998-1	162151	Bacillus phage Kida	dsDNA	29339	Bacillus thuringiensis serovar kurstaki	Herelleviridae	Bacillota	Prokaryote	NC_031012	0.107	458
NC_024213	1486659	1486659-1	158100	Bacillus phage Hakuna	dsDNA	1428	Bacillus thuringiensis	Herelleviridae	Bacillota	Prokaryote	NC_024213	0.1055	459
NC_031037	1805951	1805951-1	163041	Bacillus phage Nigalana	dsDNA	29339	Bacillus thuringiensis serovar kurstaki	Herelleviridae	Bacillota	Prokaryote	NC_031037	0.1056	460
NC_031070	1805950	1805950-1	162375	Bacillus phage Nemo	dsDNA	29339	Bacillus thuringiensis serovar kurstaki	Herelleviridae	Bacillota	Prokaryote	NC_031070	0.1058	461
NC_031027	1805954	1805954-1	162359	Bacillus phage SageFayge	dsDNA	29339	Bacillus thuringiensis serovar kurstaki	Herelleviridae	Bacillota	Prokaryote	NC_031027	0.1062	462
NC_024211	1486661	1486661-1	158750	Bacillus phage Megatron	dsDNA	1428	Bacillus thuringiensis	Herelleviridae	Bacillota	Prokaryote	NC_024211	0.1067	463
NC_028944	1690431	1690431-1	162252	Bacillus phage Eyuki	dsDNA	29339	Bacillus thuringiensis serovar kurstaki	Herelleviridae	Bacillota	Prokaryote	NC_028944	0.1064	464
NC_031054	1873999	1873999-1	162415	Bacillus phage DirtyBetty	dsDNA	29339	Bacillus thuringiensis serovar kurstaki	Herelleviridae	Bacillota	Prokaryote	NC_031054	0.1058	465
NC_041838	1497851	1497851-5	243	Bacillus phage SPG24	dsDNA	1423	Bacillus subtilis	Herelleviridae	Bacillota	Prokaryote	NC_041838	0	466
NC_027366	1540090	1540090-1	164302	Bacillus phage Mater	dsDNA	1404	Priestia megaterium	Herelleviridae	Bacillota	Prokaryote	NC_027366	0.1227	467
NC_048726	2283013	2283013-1	153268	Bacillus phage BSP38	dsDNA	653685	-	Herelleviridae	-	Prokaryote	NC_048726	0.1308	468
NC_048652	1933063	1933063-1	156430	Bacillus phage vB_BsuM-Goe3	dsDNA	1386	-	Herelleviridae	-	Prokaryote	NC_048652	0.1304	469
NC_041840	1497851	1497851-7	237	Bacillus phage SPG24	dsDNA	1423	Bacillus subtilis	Herelleviridae	Bacillota	Prokaryote	NC_041840	0	470
NC_041835	1497851	1497851-2	516	Bacillus phage SPG24	dsDNA	1423	Bacillus subtilis	Herelleviridae	Bacillota	Prokaryote	NC_041835	0.0009	471
NC_041836	1497851	1497851-3	490	Bacillus phage SPG24	dsDNA	1423	Bacillus subtilis	Herelleviridae	Bacillota	Prokaryote	NC_041836	0	472
NC_022771	1406785	1406785-1	156648	Bacillus phage Grass	dsDNA	1423	Bacillus subtilis	Herelleviridae	Bacillota	Prokaryote	NC_022771	0.1274	473
NC_041841	1497851	1497851-8	211	Bacillus phage SPG24	dsDNA	1423	Bacillus subtilis	Herelleviridae	Bacillota	Prokaryote	NC_041841	0	474
NC_030903	1497851	1497851-1	152069	Bacillus phage SPG24	dsDNA	1423	Bacillus subtilis	Herelleviridae	Bacillota	Prokaryote	NC_030903	0.1278	475
NC_041842	1497851	1497851-9	203	Bacillus phage SPG24	dsDNA	1423	Bacillus subtilis	Herelleviridae	Bacillota	Prokaryote	NC_041842	0	476
NC_021856	207656	207656-1	155631	Bacillus phage phiNIT1	dsDNA	1423	Bacillus subtilis	Herelleviridae	Bacillota	Prokaryote	NC_021856	0.1258	477
NC_027374	1540091	1540091-1	161239	Bacillus phage Moonbeam	dsDNA	1404	Priestia megaterium	Herelleviridae	Bacillota	Prokaryote	NC_027374	0.1159	478
NC_030920	1776293	1776293-1	165868	Bacillus phage Eldridge	dsDNA	1404	Priestia megaterium	Herelleviridae	Bacillota	Prokaryote	NC_030920	0.1181	479
NC_048797	2593638	2593638-1	161583	Bacillus phage vB_BmeM-Goe8	dsDNA	592022	Priestia megaterium DSM 319	Herelleviridae	Bacillota	Prokaryote	NC_048797	0.1178	480
NC_041837	1497851	1497851-4	264	Bacillus phage SPG24	dsDNA	1423	Bacillus subtilis	Herelleviridae	Bacillota	Prokaryote	NC_041837	0.0009	481
NC_030925	1796992	1796992-1	138081	Bacillus phage Shbh1	dsDNA	1409	Bacillus sp. (in: firmicutes)	Herelleviridae	Bacillota	Prokaryote	NC_030925	0.122	482
NC_041839	1497851	1497851-6	243	Bacillus phage SPG24	dsDNA	1423	Bacillus subtilis	Herelleviridae	Bacillota	Prokaryote	NC_041839	0	483
NC_020081	1204533	1204533-1	149844	Bacillus phage phiAGATE	dsDNA	1408	Bacillus pumilus	Herelleviridae	Bacillota	Prokaryote	NC_020081	0.128	484
NC_024792	1527469	1527469-1	160281	Bacillus phage Bobb	dsDNA	1408	Bacillus pumilus	Herelleviridae	Bacillota	Prokaryote	NC_024792	0.13	485
NC_047744	1445811	1445811-1	151419	Bacillus phage Bp8p-T	dsDNA	1408	Bacillus pumilus	Herelleviridae	Bacillota	Prokaryote	NC_047744	0.1304	486
NC_029121	1445810	1445810-1	151417	Bacillus phage Bp8p-C	dsDNA	1408	Bacillus pumilus	Herelleviridae	Bacillota	Prokaryote	NC_029121	0.1304	487
NC_028890	1690456	1690456-1	162486	Bacillus phage TsarBomba	dsDNA	86661	Bacillus cereus group	Herelleviridae	Bacillota	Prokaryote	NC_028890	0.1168	488
NC_047735	1126951	1126951-1	154371	Bacillus phage BCU4	dsDNA	1396	Bacillus cereus	Herelleviridae	Bacillota	Prokaryote	NC_047735	0.1178	489
NC_018860	1126950	1126950-1	156176	Bacillus phage BCP78	dsDNA	1396	Bacillus cereus	Herelleviridae	Bacillota	Prokaryote	NC_018860	0.1183	490
NC_031056	1792245	1792245-1	157501	Bacillus phage Deep Blue	dsDNA	1053197	Bacillus cereus BtB2-4	Herelleviridae	Bacillota	Prokaryote	NC_031056	0.1122	491
NC_027352	1498212	1498212-1	159492	Bacillus phage JBP901	dsDNA	226900	Bacillus cereus ATCC 14579	Herelleviridae	Bacillota	Prokaryote	NC_027352	0.1123	492
NC_027355	1129192	1129192-1	159071	Bacillus phage BCP8-2	dsDNA	1396	Bacillus cereus	Herelleviridae	Bacillota	Prokaryote	NC_027355	0.1137	493
NC_020873	1195072	1195072-1	158621	Bacillus phage vB_BceM_Bc431v3	dsDNA	1396	Bacillus cereus	Herelleviridae	Bacillota	Prokaryote	NC_020873	0.1124	494
NC_042140	1755680	1755680-1	165213	Bacillus phage BM15	dsDNA	1404	Priestia megaterium	Herelleviridae	Bacillota	Prokaryote	NC_042140	0.1165	495
NC_024137	584892	584892-1	152778	Bacillus phage Bcp1	dsDNA	1396	Bacillus cereus	Herelleviridae	Bacillota	Prokaryote	NC_024137	0.1146	496
NC_018856	57477	57477-1	153962	Bacillus phage Bastille	dsDNA	1396	Bacillus cereus	Herelleviridae	Bacillota	Prokaryote	NC_018856	0.1064	497
NC_024207	1486658	1486658-1	159656	Bacillus phage Evoli	dsDNA	1386	-	Herelleviridae	-	Prokaryote	NC_024207	0.1072	498
NC_024205	1486660	1486660-1	159837	Bacillus phage Hoody T	dsDNA	1385	-	Herelleviridae	-	Prokaryote	NC_024205	0.1061	499
NC_024216	1486657	1486657-1	160541	Bacillus phage CAM003	dsDNA	1428	Bacillus thuringiensis	Herelleviridae	Bacillota	Prokaryote	NC_024216	0.1066	500
NC_022763	1406791	1406791-1	164297	Bacillus phage Spock	dsDNA	29339	Bacillus thuringiensis serovar kurstaki	Herelleviridae	Bacillota	Prokaryote	NC_022763	0.1171	501
NC_047736	1126949	1126949-1	162598	Bacillus phage B5S	dsDNA	1396	Bacillus cereus	Herelleviridae	Bacillota	Prokaryote	NC_047736	0.1155	502
NC_018863	1141133	1141133-1	162596	Bacillus phage B4	dsDNA	1396	Bacillus cereus	Herelleviridae	Bacillota	Prokaryote	NC_018863	0.1155	503
NC_022769	1406781	1406781-1	165238	Bacillus phage BigBertha	dsDNA	29339	Bacillus thuringiensis serovar kurstaki	Herelleviridae	Bacillota	Prokaryote	NC_022769	0.1168	504
NC_031100	1805953	1805953-1	164443	Bacillus phage Phrodo	dsDNA	29339	Bacillus thuringiensis serovar kurstaki	Herelleviridae	Bacillota	Prokaryote	NC_031100	0.1178	505
NC_022088	1382932	1382932-1	163019	Bacillus phage Troll	dsDNA	29339	Bacillus thuringiensis serovar kurstaki	Herelleviridae	Bacillota	Prokaryote	NC_022088	0.1148	506
NC_024788	1486662	1486662-1	162816	Bacillus phage Riley	dsDNA	1428	Bacillus thuringiensis	Herelleviridae	Bacillota	Prokaryote	NC_024788	0.1154	507
NC_028887	1698451	1698451-1	167431	Bacillus phage AvesoBmore	dsDNA	29339	Bacillus thuringiensis serovar kurstaki	Herelleviridae	Bacillota	Prokaryote	NC_028887	0.115	508
NC_047872	1486419	1486419-1	136468	Listeria phage LMTA-94	dsDNA	1639	Listeria monocytogenes	Herelleviridae	Bacillota	Prokaryote	NC_047872	0.1707	509
NC_047871	1486414	1486414-1	136589	Listeria phage LMTA-57	dsDNA	1639	Listeria monocytogenes	Herelleviridae	Bacillota	Prokaryote	NC_047871	0.1704	510
NC_042048	1486397	1486397-1	138036	Listeria phage LMTA-34	dsDNA	1639	Listeria monocytogenes	Herelleviridae	Bacillota	Prokaryote	NC_042048	0.1711	511
NC_024360	1486421	1486421-1	138036	Listeria phage LMSP-25	dsDNA	1639	Listeria monocytogenes	Herelleviridae	Bacillota	Prokaryote	NC_024360	0.1711	512
NC_025440	1541821	1541821-1	134369	Listeria phage WIL-1	dsDNA	1639	Listeria monocytogenes	Herelleviridae	Bacillota	Prokaryote	NC_025440	0.1707	513
NC_009811	2908169	2908169-1	137619	Listeria phage A511	dsDNA	1639	Listeria monocytogenes	Herelleviridae	Bacillota	Prokaryote	NC_009811	0.171	514
NC_020871	1168744	1168744-1	133057	Listeria phage vB_LmoM_AG20	dsDNA	1639	Listeria monocytogenes	Herelleviridae	Bacillota	Prokaryote	NC_020871	0.1711	515
NC_024359	1173764	1173764-1	133048	Listeria phage LP-048	dsDNA	1639	Listeria monocytogenes	Herelleviridae	Bacillota	Prokaryote	NC_024359	0.1702	516
NC_024787	1486413	1486413-1	132541	Listeria phage LMTA-148	dsDNA	1639	Listeria monocytogenes	Herelleviridae	Bacillota	Prokaryote	NC_024787	0.1694	517
NC_024364	1486422	1486422-1	131952	Listeria phage List-36	dsDNA	1639	Listeria monocytogenes	Herelleviridae	Bacillota	Prokaryote	NC_024364	0.1704	518
NC_047745	1173765	1173765-1	135764	Listeria phage LP-124	dsDNA	1639	Listeria monocytogenes	Herelleviridae	Bacillota	Prokaryote	NC_047745	0.1712	519
NC_024383	1458855	1458855-1	135831	Listeria phage LP-083-2	dsDNA	1639	Listeria monocytogenes	Herelleviridae	Bacillota	Prokaryote	NC_024383	0.1711	520
NC_007610	2908172	2908172-1	131384	Listeria phage P100	dsDNA	1639	Listeria monocytogenes	Herelleviridae	Bacillota	Prokaryote	NC_007610	0.171	521
NC_021781	1173766	1173766-1	135281	Listeria phage LP-125	dsDNA	1639	Listeria monocytogenes	Herelleviridae	Bacillota	Prokaryote	NC_021781	0.1709	522
NC_041862	1458853	1458853-1	135279	Listeria phage LP-064	dsDNA	1639	Listeria monocytogenes	Herelleviridae	Bacillota	Prokaryote	NC_041862	0.1709	523
NC_047796	1926594	1926594-1	155053	Enterococcus phage EFP01	dsDNA	1352	Enterococcus faecium	Herelleviridae	Bacillota	Prokaryote	NC_047796	0.1434	524
MH791397	2419745	2419745-1	150272	Enterococcus phage EfsSzw-1	dsDNA	1351	Enterococcus faecalis	Herelleviridae	Bacillota	Prokaryote	MH791397	0.143	525
MN027503	2587819	2587819-1	151985	Enterococcus phage vB_OCPT_Ben	dsDNA	1157397	Enterococcus faecalis EnGen0211	Herelleviridae	Bacillota	Prokaryote	MN027503	0.1431	526
NC_029009	1597976	1597976-1	147589	Enterococcus phage EFDG1	dsDNA	1351	Enterococcus faecalis	Herelleviridae	Bacillota	Prokaryote	NC_029009	0.1422	527
MN241318	2601638	2601638-1	151052	Enterococcus phage PEf771	dsDNA	1351	Enterococcus faecalis	Herelleviridae	Bacillota	Prokaryote	MN241318	0.1416	528
NC_048087	2315766	2315766-1	152770	Enterococcus phage EfV12-phi1	dsDNA	525279	Enterococcus faecium TX1330	Herelleviridae	Bacillota	Prokaryote	NC_048087	0.144	529
LR031359	2315797	2315797-1	141133	Enterococcus phage 156	dsDNA	1350	Enterococcus	Herelleviridae	Bacillota	Prokaryote	LR031359	0.1483	530
AP018714	2218497	2218497-1	143638	Enterococcus phage phiEF17H	dsDNA	1350	Enterococcus	Herelleviridae	Bacillota	Prokaryote	AP018714	0.1482	531
NC_029026	1640885	1640885-1	130952	Enterococcus phage EFLK1	dsDNA	1351	Enterococcus faecalis	Herelleviridae	Bacillota	Prokaryote	NC_029026	0.1416	532
MK693030	2546633	2546633-1	140938	Enterococcus phage vB_EfaM_Ef2.1	dsDNA	1351	Enterococcus faecalis	Herelleviridae	Bacillota	Prokaryote	MK693030	0.1496	533
MK268686	2500558	2500558-1	143507	Enterococcus phage vB_EfaH_EF1TV	dsDNA	1351	Enterococcus faecalis	Herelleviridae	Bacillota	Prokaryote	MK268686	0.1495	534
MK721192	2546634	2546634-1	147289	Enterococcus phage vB_EfaM_Ef2.3	dsDNA	1351	Enterococcus faecalis	Herelleviridae	Bacillota	Prokaryote	MK721192	0.1502	535
NC_047853	947379	947379-1	142072	Enterococcus phage phiEF24C-P2	dsDNA	1351	Enterococcus faecalis	Herelleviridae	Bacillota	Prokaryote	NC_047853	0.1497	536
NC_009904	442493	442493-1	142072	Enterococcus phage EF24C	dsDNA	1351	Enterococcus faecalis	Herelleviridae	Bacillota	Prokaryote	NC_009904	0.1497	537
AP018715	2218498	2218498-1	143046	Enterococcus phage phiM1EF22	dsDNA	1350	Enterococcus	Herelleviridae	Bacillota	Prokaryote	AP018715	0.1497	538
MN854830	2696337	2696337-1	141520	Enterococcus phage PBEF129	dsDNA	1351	Enterococcus faecalis	Herelleviridae	Bacillota	Prokaryote	MN854830	0.1497	539
NC_027335	1498168	1498168-1	145519	Enterococcus phage ECP3	dsDNA	1351	Enterococcus faecalis	Herelleviridae	Bacillota	Prokaryote	NC_027335	0.1474	540
NC_047948	2126724	2126724-1	149229	Staphylococcus phage phiSA_BS2	dsDNA	1280	Staphylococcus aureus	Herelleviridae	Bacillota	Prokaryote	NC_047948	0.3207	541
NC_047945	2126734	2126734-1	142978	Staphylococcus phage phiSA_BS1	dsDNA	29387	Staphylococcus sp.	Herelleviridae	Bacillota	Prokaryote	NC_047945	0.3151	542
NC_047767	1868844	1868844-1	139681	Staphylococcus phage vB_SscM-1	dsDNA	29387	Staphylococcus sp.	Herelleviridae	Bacillota	Prokaryote	NC_047767	0.358	543
NC_007021	2908167	2908167-1	130706	Staphylococcus phage Twort	dsDNA	1280	Staphylococcus aureus	Herelleviridae	Bacillota	Prokaryote	NC_007021	0.335	544
NC_028962	1572704	1572704-1	140961	Staphylococcus phage phiIPLA-C1C	dsDNA	29387	Staphylococcus sp.	Herelleviridae	Bacillota	Prokaryote	NC_028962	0.3562	545
NC_041928	1340769	1340769-1	139928	Staphylococcus phage phiIBB-SEP1	dsDNA	1282	Staphylococcus epidermidis	Herelleviridae	Bacillota	Prokaryote	NC_041928	0.36	546
NC_020877	1235660	1235660-1	131332	Staphylococcus phage vB_SauM_Romulus	dsDNA	1280	Staphylococcus aureus	Herelleviridae	Bacillota	Prokaryote	NC_020877	0.3931	547
NC_022090	1235659	1235659-1	134643	Staphylococcus phage vB_SauM_Remus	dsDNA	1280	Staphylococcus aureus	Herelleviridae	Bacillota	Prokaryote	NC_022090	0.3927	548
NC_030933	1200862	1200862-1	133798	Staphylococcus phage Stau2	dsDNA	1280	Staphylococcus aureus	Herelleviridae	Bacillota	Prokaryote	NC_030933	0.3906	549
NC_019511	2927988	2927988-1	136326	Staphylococcus phage SA11	dsDNA	1280	Staphylococcus aureus	Herelleviridae	Bacillota	Prokaryote	NC_019511	0.3954	550
NC_028765	1572703	1572703-1	142348	Staphylococcus phage phiIPLA-RODI	dsDNA	29387	Staphylococcus sp.	Herelleviridae	Bacillota	Prokaryote	NC_028765	0.8634	551
NC_025416	1524910	1524910-1	141907	Staphylococcus phage MCE-2014	dsDNA	1280	Staphylococcus aureus	Herelleviridae	Bacillota	Prokaryote	NC_025416	0.8703	552
NC_019448	760530	760530-1	139806	Staphylococcus phage G15	dsDNA	1280	Staphylococcus aureus	Herelleviridae	Bacillota	Prokaryote	NC_019448	0.9356	553
NC_025426	1526408	1526408-1	140807	Staphylococcus phage P108	dsDNA	1280	Staphylococcus aureus	Herelleviridae	Bacillota	Prokaryote	NC_025426	1	554
P108	-	-	140807	user_virus1	-	-	-	-	-	-	P108	1	555
NC_022918	1041527	1041527-1	132123	Staphylococcus phage S25-4	dsDNA	1280	Staphylococcus aureus	Herelleviridae	Bacillota	Prokaryote	NC_022918	0.8054	556
NC_022920	1041526	1041526-1	139738	Staphylococcus phage S25-3	dsDNA	1280	Staphylococcus aureus	Herelleviridae	Bacillota	Prokaryote	NC_022920	0.8407	557
NC_023573	1450142	1450142-1	142094	Staphylococcus phage phiSA12	dsDNA	1280	Staphylococcus aureus	Herelleviridae	Bacillota	Prokaryote	NC_023573	0.8585	558
NC_019726	1239383	1239383-1	141836	Staphylococcus phage JD007	dsDNA	1280	Staphylococcus aureus	Herelleviridae	Bacillota	Prokaryote	NC_019726	0.8679	559
NC_047723	1195077	1195077-1	141018	Staphylococcus phage A3R	dsDNA	1280	Staphylococcus aureus	Herelleviridae	Bacillota	Prokaryote	NC_047723	0.8285	560
NC_005880	2928685	2928685-1	148317	Staphylococcus phage K	dsDNA	1280	Staphylococcus aureus	Herelleviridae	Bacillota	Prokaryote	NC_005880	0.8677	561
NC_029080	307898	307898-1	142096	Staphylococcus phage 812	dsDNA	1279	Staphylococcus	Herelleviridae	Bacillota	Prokaryote	NC_029080	0.8457	562
NC_007066	2908166	2908166-1	138715	Staphylococcus phage G1	dsDNA	1280	Staphylococcus aureus	Herelleviridae	Bacillota	Prokaryote	NC_007066	0.8488	563
NC_047722	1195076	1195076-1	145647	Staphylococcus phage Staph1N	dsDNA	1280	Staphylococcus aureus	Herelleviridae	Bacillota	Prokaryote	NC_047722	0.8664	564
NC_047728	516541	516541-1	145542	Staphylococcus phage A5W	dsDNA	1280	Staphylococcus aureus	Herelleviridae	Bacillota	Prokaryote	NC_047728	0.8659	565
NC_047720	1028375	1028375-1	138339	Staphylococcus phage ISP	dsDNA	1280	Staphylococcus aureus	Herelleviridae	Bacillota	Prokaryote	NC_047720	0.8485	566
NC_047721	1239385	1239385-1	137031	Staphylococcus phage SA5	dsDNA	1280	Staphylococcus aureus	Herelleviridae	Bacillota	Prokaryote	NC_047721	0.8413	567
NC_047727	1195080	1195080-1	147590	Staphylococcus phage P4W	dsDNA	1280	Staphylococcus aureus	Herelleviridae	Bacillota	Prokaryote	NC_047727	0.8656	568
NC_023009	1007127	1007127-1	127188	Staphylococcus phage Sb1	dsDNA	1280	Staphylococcus aureus	Herelleviridae	Bacillota	Prokaryote	NC_023009	0.7815	569
NC_047732	1673874	1673874-1	141028	Staphylococcus phage IME-SA119	dsDNA	1280	Staphylococcus aureus	Herelleviridae	Bacillota	Prokaryote	NC_047732	0.8481	570
NC_047726	1195079	1195079-1	148243	Staphylococcus phage MSA6	dsDNA	1280	Staphylococcus aureus	Herelleviridae	Bacillota	Prokaryote	NC_047726	0.8658	571
NC_047729	1610830	1610830-1	140218	Staphylococcus phage IME-SA1	dsDNA	1280	Staphylococcus aureus	Herelleviridae	Bacillota	Prokaryote	NC_047729	0.8445	572
NC_047731	1673884	1673884-1	139750	Staphylococcus phage IME-SA118	dsDNA	1280	Staphylococcus aureus	Herelleviridae	Bacillota	Prokaryote	NC_047731	0.8399	573
NC_047725	1195078	1195078-1	148481	Staphylococcus phage Fi200W	dsDNA	1280	Staphylococcus aureus	Herelleviridae	Bacillota	Prokaryote	NC_047725	0.8687	574
NC_025417	1262512	1262512-1	140903	Staphylococcus phage Team1	dsDNA	1288	Staphylococcus xylosus	Herelleviridae	Bacillota	Prokaryote	NC_025417	0.8461	575
NC_047730	1610831	1610831-1	140906	Staphylococcus phage IME-SA2	dsDNA	1280	Staphylococcus aureus	Herelleviridae	Bacillota	Prokaryote	NC_047730	0.8491	576
NC_047724	1195081	1195081-1	148564	Staphylococcus phage 676Z	dsDNA	1280	Staphylococcus aureus	Herelleviridae	Bacillota	Prokaryote	NC_047724	0.8659	577
NC_027120	741942	741942-1	36892	Lactococcus phage 1358	dsDNA	1358	Lactococcus lactis	-	Bacillota	Prokaryote	NC_027120	0	578
NC_011308	560178	560178-1	35638	Listeria phage P40	dsDNA	1637	Listeria	-	Bacillota	Prokaryote	NC_011308	0	579
NC_009814	330398	330398-1	35822	Listeria phage P35	dsDNA	1639	Listeria monocytogenes	-	Bacillota	Prokaryote	NC_009814	0.0011	580
NC_019490	936152	936152-1	49329	Riemerella phage RAP44	dsDNA	34085	Riemerella anatipestifer	-	Bacteroidota	Prokaryote	NC_019490	0.0008	581
NC_019508	1042123	1042123-1	38309	Clostridium phage phiCP34O	dsDNA	1502	Clostridium perfringens	-	Bacillota	Prokaryote	NC_019508	0	582
NC_019506	1042122	1042122-1	38329	Clostridium phage phiCP13O	dsDNA	1502	Clostridium perfringens	-	Bacillota	Prokaryote	NC_019506	0	583
NC_011318	541865	541865-1	38753	Clostridium phage phiCP39-O	dsDNA	1502	Clostridium perfringens	-	Bacillota	Prokaryote	NC_011318	0	584
JF767210	1042124	1042124-1	39594	Clostridium phage phiCP9O	dsDNA	1502	Clostridium perfringens	-	Bacillota	Prokaryote	JF767210	0	585
NC_019496	673376	673376-1	39188	Clostridium phage phiCP26F	dsDNA	1502	Clostridium perfringens	-	Bacillota	Prokaryote	NC_019496	0	586
AY954948	320831	320831-1	15603	Staphylococcus phage PT1028	dsDNA	1280	Staphylococcus aureus	-	Bacillota	Prokaryote	AY954948	0	587
AF323672	151534	151534-1	14510	Lactococcus phage bIL311	dsDNA	1358	Lactococcus lactis	-	Bacillota	Prokaryote	AF323672	0	588
AF323673	151539	151539-1	15179	Lactococcus phage bIL312	dsDNA	1358	Lactococcus lactis	-	Bacillota	Prokaryote	AF323673	0	589
AF323671	151538	151538-1	14957	Lactococcus phage bIL310	dsDNA	1358	Lactococcus lactis	-	Bacillota	Prokaryote	AF323671	0	590
NC_021325	1305708	1305708-1	39108	Clostridium phage vB_CpeS-CP51	dsDNA	1502	Clostridium perfringens	-	Bacillota	Prokaryote	NC_021325	0	591
NC_048631	10717	10717-2	39318	Bacillus phage phi105	dsDNA	1423	Bacillus subtilis	-	Bacillota	Prokaryote	NC_048631	0	592
NC_004167	10717	10717-1	39325	Bacillus phage phi105	dsDNA	1423	Bacillus subtilis	-	Bacillota	Prokaryote	NC_004167	0	593
NC_008265	396359	396359-1	38092	Clostridium phage phiSM101	dsDNA	289380	Clostridium perfringens SM101	-	Bacillota	Prokaryote	NC_008265	0	594
NC_017978	1187894	1187894-1	33609	Clostridium phage PhiS63	dsDNA	1502	Clostridium perfringens	-	Bacillota	Prokaryote	NC_017978	0	595
NC_003524	190478	190478-1	33507	Clostridium phage phi3626	dsDNA	1502	Clostridium perfringens	-	Bacillota	Prokaryote	NC_003524	0	596
NC_029006	1567011	1567011-1	35703	Clostridium phage phiCT19406C	dsDNA	1513	Clostridium tetani	-	Bacillota	Prokaryote	NC_029006	0	597
NC_029004	1567013	1567013-1	36712	Clostridium phage phiCT453B	dsDNA	1513	Clostridium tetani	-	Bacillota	Prokaryote	NC_029004	0	598
NC_030951	1567016	1567016-1	38243	Clostridium phage phiCTC2B	dsDNA	1513	Clostridium tetani	-	Bacillota	Prokaryote	NC_030951	0	599
NC_030947	1567010	1567010-1	38243	Clostridium phage phiCT19406B	dsDNA	1513	Clostridium tetani	-	Bacillota	Prokaryote	NC_030947	0	600
NC_005294	12402	12402-1	42935	Streptococcus phage EJ-1	dsDNA	1313	Streptococcus pneumoniae	-	Bacillota	Prokaryote	NC_005294	0.0011	601
NC_019782	1206110	1206110-1	36566	Lactobacillus phage phiAQ113	dsDNA	1587	Lactobacillus helveticus	-	Bacillota	Prokaryote	NC_019782	0	602
NC_010179	139871	139871-1	40881	Lactobacillus prophage Lj771	dsDNA	33959	Lactobacillus johnsonii	-	Bacillota	Prokaryote	NC_010179	0	603
NC_024206	1416334	1416334-1	38269	Lactobacillus phage phi jlb1	dsDNA	1395514	Lactobacillus gasseri ADH	-	Bacillota	Prokaryote	NC_024206	0	604
NC_007924	363555	363555-1	38239	Lactobacillus phage KC5a	dsDNA	1596	Lactobacillus gasseri	-	Bacillota	Prokaryote	NC_007924	0	605
NC_021784	1352230	1352230-1	38099	Thermus phage phi OH2	dsDNA	1783272	-	-	-	Prokaryote	NC_021784	0	606
NC_008376	365048	365048-1	34683	Geobacillus phage GBSV1	dsDNA	340407	Geobacillus sp. 6k51	-	Bacillota	Prokaryote	NC_008376	0	607
NC_009737	2785079	2785079-1	35055	Bacillus phage 1	dsDNA	391289	Bacillus sp. 6k512	-	Bacillota	Prokaryote	NC_009737	0	608
NC_030949	1567015	1567015-1	47020	Clostridium phage phiCTC2A	dsDNA	1513	Clostridium tetani	-	Bacillota	Prokaryote	NC_030949	0	609
NC_030950	1567009	1567009-1	47020	Clostridium phage phiCT19406A	dsDNA	1513	Clostridium tetani	-	Bacillota	Prokaryote	NC_030950	0	610
NC_029022	1567014	1567014-1	46895	Clostridium phage phiCT9441A	dsDNA	1172203	Clostridium tetani ATCC 9441	-	Bacillota	Prokaryote	NC_029022	0	611
NC_028991	1567012	1567012-1	42158	Clostridium phage phiCT453A	dsDNA	1513	Clostridium tetani	-	Bacillota	Prokaryote	NC_028991	0	612
NC_022980	1296662	1296662-1	45798	Brevibacillus phage Davies	dsDNA	1465	Brevibacillus laterosporus	-	Bacillota	Prokaryote	NC_022980	0	613
NC_029029	1296661	1296661-1	45552	Brevibacillus phage Abouo	dsDNA	1477	Paenibacillus larvae subsp. pulvifaciens	-	Bacillota	Prokaryote	NC_029029	0	614
NC_028969	1691955	1691955-1	52955	Brevibacillus phage Osiris	dsDNA	1465	Brevibacillus laterosporus	-	Bacillota	Prokaryote	NC_028969	0	615
NC_041976	1296658	1296658-1	54312	Brevibacillus phage Jimmer2	dsDNA	1477	Paenibacillus larvae subsp. pulvifaciens	-	Bacillota	Prokaryote	NC_041976	0	616
NC_029104	1296659	1296659-1	54312	Brevibacillus phage Jimmer1	dsDNA	1477	Paenibacillus larvae subsp. pulvifaciens	-	Bacillota	Prokaryote	NC_029104	0	617
NC_029048	1582152	1582152-1	131704	Clostridium phage phiCD211	dsDNA	186802	-	-	-	Prokaryote	NC_029048	0	618
NC_015262	864178	864178-1	37664	Clostridium phage phiCD6356	dsDNA	186802	-	-	-	Prokaryote	NC_015262	0	619
NC_028958	1582151	1582151-1	41507	Clostridium phage phiCD146	dsDNA	1485	Clostridium	-	Bacillota	Prokaryote	NC_028958	0	620
NC_015568	1032362	1032362-1	41090	Clostridium phage phiCD38-2	dsDNA	1485	Clostridium	-	Bacillota	Prokaryote	NC_015568	0	621
NC_028905	1582150	1582150-1	41560	Clostridium phage phiCD111	dsDNA	1485	Clostridium	-	Bacillota	Prokaryote	NC_028905	0	622
NC_019422	1204535	1204535-1	31674	Clostridium phage phiMMP04	dsDNA	1485	Clostridium	-	Bacillota	Prokaryote	NC_019422	0	623
NC_028838	1582155	1582155-1	33274	Clostridium phage phiCD506	dsDNA	1485	Clostridium	-	Bacillota	Prokaryote	NC_028838	0	624
NC_028951	1582153	1582153-1	32846	Clostridium phage phiCD481-1	dsDNA	1485	Clostridium	-	Bacillota	Prokaryote	NC_028951	0	625
NC_048665	1522091	1522091-1	32651	Clostridium phage phiCDHM14	dsDNA	1485	Clostridium	-	Bacillota	Prokaryote	NC_048665	0	626
NC_029116	1437363	1437363-1	33596	Clostridium phage phiCDHM13	dsDNA	1485	Clostridium	-	Bacillota	Prokaryote	NC_029116	0	627
NC_029001	1445553	1445553-1	32000	Clostridium phage phiCDHM11	dsDNA	1496	Clostridioides difficile	-	Bacillota	Prokaryote	NC_029001	0	628
LN681534	1582149	1582149-1	44129	Clostridium phage phiCD24-1	dsDNA	1485	Clostridium	-	Bacillota	Prokaryote	LN681534	0	629
NC_048642	1868594	1868594-1	49822	Clostridium phage CDKM9	dsDNA	186802	-	-	-	Prokaryote	NC_048642	0	630
NC_011398	2849704	2849704-1	50930	Clostridioides phage phiCD27	dsDNA	1496	Clostridioides difficile	-	Bacillota	Prokaryote	NC_011398	0	631
NC_048643	1868595	1868595-1	50605	Clostridium phage CDKM15	dsDNA	186802	-	-	-	Prokaryote	NC_048643	0	632
NC_019421	1204534	1204534-1	48396	Clostridium phage phiMMP02	dsDNA	1485	Clostridium	-	Bacillota	Prokaryote	NC_019421	0	633
NC_028764	1582154	1582154-1	49316	Clostridium phage phiCD505	dsDNA	1485	Clostridium	-	Bacillota	Prokaryote	NC_028764	0	634
NC_028996	1522092	1522092-1	54295	Clostridium phage phiCDHM19	dsDNA	1485	Clostridium	-	Bacillota	Prokaryote	NC_028996	0	635
NC_007917	2883936	2883936-1	53325	Clostridium phage phi CD119	dsDNA	186802	-	-	-	Prokaryote	NC_007917	0	636
NC_024144	1411095	1411095-1	54279	Clostridium phage CDMH1	dsDNA	1496	Clostridioides difficile	-	Bacillota	Prokaryote	NC_024144	0	637
NC_028883	1582156	1582156-1	44461	Clostridium phage phiMMP01	dsDNA	1485	Clostridium	-	Bacillota	Prokaryote	NC_028883	0	638
NC_028959	1582157	1582157-1	52261	Clostridium phage phiMMP03	dsDNA	1485	Clostridium	-	Bacillota	Prokaryote	NC_028959	0	639
NC_009231	2849703	2849703-1	56538	Clostridioides phage phiC2	dsDNA	1870884	Clostridioides	-	Bacillota	Prokaryote	NC_009231	0	640
NC_047912	2070184	2070184-1	34075	Faecalibacterium phage FP_Lugh	dsDNA	853	Faecalibacterium prausnitzii	-	Bacillota	Prokaryote	NC_047912	0	641
NC_006557	294382	294382-1	41092	Bacillus phage BCASJ1c	dsDNA	79879	Evansella clarkii	-	Bacillota	Prokaryote	NC_006557	0	642
NC_025453	1486428	1486428-1	40286	Enterococcus phage EFC-1	dsDNA	1351	Enterococcus faecalis	-	Bacillota	Prokaryote	NC_025453	0.0028	643
NC_028671	1747326	1747326-1	41098	Enterococcus phage vB_EfaS_IME197	dsDNA	1351	Enterococcus faecalis	-	Bacillota	Prokaryote	NC_028671	0.0006	644
NC_013696	663241	663241-1	42822	Enterococcus phage phiEf11	dsDNA	1351	Enterococcus faecalis	-	Bacillota	Prokaryote	NC_013696	0.0006	645
NC_054985	2249779	2249779-1	40448	Paenibacillus phage Wanderer	dsDNA	1464	Paenibacillus larvae	-	Bacillota	Prokaryote	NC_054985	0	646
NC_028767	1636261	1636261-1	45653	Paenibacillus phage Vegas	dsDNA	1464	Paenibacillus larvae	-	Bacillota	Prokaryote	NC_028767	0	647
NC_054984	2070190	2070190-1	41131	Paenibacillus phage Dragolir	dsDNA	1464	Paenibacillus larvae	-	Bacillota	Prokaryote	NC_054984	0	648
NC_028841	1589751	1589751-1	44952	Bacteriophage Lily	dsDNA	1464	Paenibacillus larvae	-	Bacillota	Prokaryote	NC_028841	0	649
NC_028746	1636257	1636257-1	44249	Paenibacillus phage Harrison	dsDNA	1464	Paenibacillus larvae	-	Bacillota	Prokaryote	NC_028746	0	650
NC_048718	2249767	2249767-1	38526	Paenibacillus phage Jacopo	dsDNA	1464	Paenibacillus larvae	-	Bacillota	Prokaryote	NC_048718	0	651
NC_048714	2249780	2249780-1	43126	Paenibacillus phage Yyerffej	dsDNA	1464	Paenibacillus larvae	-	Bacillota	Prokaryote	NC_048714	0	652
NC_021865	1337877	1337877-1	41294	Paenibacillus phage phiIBB_P123	dsDNA	1464	Paenibacillus larvae	-	Bacillota	Prokaryote	NC_021865	0	653
NC_048688	2070189	2070189-1	39485	Paenibacillus phage BN12	dsDNA	1464	Paenibacillus larvae	-	Bacillota	Prokaryote	NC_048688	0.0014	654
NC_048715	2249777	2249777-1	40769	Paenibacillus phage Kawika	dsDNA	1464	Paenibacillus larvae	-	Bacillota	Prokaryote	NC_048715	0	655
NC_048691	2070196	2070196-1	37880	Paenibacillus phage Tadhana	dsDNA	1464	Paenibacillus larvae	-	Bacillota	Prokaryote	NC_048691	0.0014	656
NC_048690	2070195	2070195-1	40035	Paenibacillus phage Pagassa	dsDNA	1464	Paenibacillus larvae	-	Bacillota	Prokaryote	NC_048690	0.0014	657
NC_048716	2249778	2249778-1	37947	Paenibacillus phage Lucielle	dsDNA	1464	Paenibacillus larvae	-	Bacillota	Prokaryote	NC_048716	0	658
NC_041867	1636262	1636262-1	37994	Paenibacillus phage Willow	dsDNA	1464	Paenibacillus larvae	-	Bacillota	Prokaryote	NC_041867	0	659
NC_028851	1636255	1636255-1	37995	Paenibacillus phage Fern	dsDNA	1464	Paenibacillus larvae	-	Bacillota	Prokaryote	NC_028851	0	660
NC_048693	2070193	2070193-1	39778	Paenibacillus phage Likha	dsDNA	1464	Paenibacillus larvae	-	Bacillota	Prokaryote	NC_048693	0	661
NC_048717	2249765	2249765-1	38675	Paenibacillus phage Eltigre	dsDNA	1464	Paenibacillus larvae	-	Bacillota	Prokaryote	NC_048717	0	662
NC_028758	1589749	1589749-1	35644	Paenibacillus phage HB10c2	dsDNA	1464	Paenibacillus larvae	-	Bacillota	Prokaryote	NC_028758	0.0014	663
NC_029084	1589752	1589752-1	37990	Paenibacillus phage Rani	dsDNA	1464	Paenibacillus larvae	-	Bacillota	Prokaryote	NC_029084	0.0014	664
KP296794	1589753	1589753-1	37971	Bacteriophage Redbud	dsDNA	1464	Paenibacillus larvae	-	Bacillota	Prokaryote	KP296794	0.0014	665
NC_048689	2070194	2070194-1	40611	Paenibacillus phage PBL1c	dsDNA	1464	Paenibacillus larvae	-	Bacillota	Prokaryote	NC_048689	0	666
NC_028854	1589755	1589755-1	43724	Paenibacillus phage Sitara	dsDNA	1464	Paenibacillus larvae	-	Bacillota	Prokaryote	NC_028854	0.0014	667
NC_048692	2070192	2070192-1	42276	Paenibacillus phage Leyra	dsDNA	1464	Paenibacillus larvae	-	Bacillota	Prokaryote	NC_048692	0	668
NC_028788	1589750	1589750-1	37246	Paenibacillus phage Diva	dsDNA	1464	Paenibacillus larvae	-	Bacillota	Prokaryote	NC_028788	0.0014	669
NC_028837	1636263	1636263-1	41149	Paenibacillus phage Xenia	dsDNA	1464	Paenibacillus larvae	-	Bacillota	Prokaryote	NC_028837	0	670
NC_041909	1589754	1589754-1	41152	Paenibacillus phage Shelly	dsDNA	1464	Paenibacillus larvae	-	Bacillota	Prokaryote	NC_041909	0	671
NC_048848	2724180	2724180-1	31118	Butyrivibrio phage Arawn	dsDNA	1121131	Butyrivibrio fibrisolvens DSM 3071	-	Bacillota	Prokaryote	NC_048848	0	672
NC_073090	2894785	2894785-1	37369	Bacillus phage vB_BanS_Athena	dsDNA	1392	Bacillus anthracis	-	Bacillota	Prokaryote	NC_073090	0	673
NC_004821	225726	225726-1	38472	Bacillus phage phBC6A52	dsDNA	1396	Bacillus cereus	-	Bacillota	Prokaryote	NC_004821	0	674
NC_021558	754053	754053-1	37644	Paenibacillus phage PG1	dsDNA	59843	Paenibacillus glucanolyticus	-	Bacillota	Prokaryote	NC_021558	0	675
NC_031036	1815511	1815511-1	35068	Lactobacillus phage PLE2	dsDNA	543734	Lacticaseibacillus casei BL23	-	Bacillota	Prokaryote	NC_031036	0	676
NC_028830	1739609	1739609-1	34155	Lactobacillus phage iA2	dsDNA	1597	Lacticaseibacillus paracasei	-	Bacillota	Prokaryote	NC_028830	0	677
NC_048735	2419618	2419618-1	58528	Bacillus phage vB_BboS-125	dsDNA	246272	Alkalihalobacterium bogoriense	-	Bacillota	Prokaryote	NC_048735	0.0007	678
NC_004820	225725	225725-1	61395	Bacillus phage phBC6A51	dsDNA	1396	Bacillus cereus	-	Bacillota	Prokaryote	NC_004820	0.001	679
NC_073091	3025408	3025408-1	52629	Bacillus phage 0105phi7-2	dsDNA	1428	Bacillus thuringiensis	-	Bacillota	Prokaryote	NC_073091	0	680
NC_048667	1873341	1873341-1	36278	Bacillus phage Deep-Purple	dsDNA	86661	Bacillus cereus group	-	Bacillota	Prokaryote	NC_048667	0	681
NC_011167	2884422	2884422-1	53104	Bacillus phage IEBH	dsDNA	1428	Bacillus thuringiensis	-	Bacillota	Prokaryote	NC_011167	0	682
NC_029024	2880539	2880539-1	56505	Bacillus phage 250	dsDNA	1396	Bacillus cereus	-	Bacillota	Prokaryote	NC_029024	0	683
NC_048640	1868826	1868826-1	50740	Bacillus phage vB_BtS_BMBtp14	dsDNA	527022	Bacillus thuringiensis serovar monterrey BGSC 4AJ1	-	Bacillota	Prokaryote	NC_048640	0	684
NC_048762	2565501	2565501-1	49952	Bacillus phage vB_BtS_B83	dsDNA	1428	Bacillus thuringiensis	-	Bacillota	Prokaryote	NC_048762	0	685
NC_028886	1643324	1643324-1	38663	Bacillus phage phi4B1	dsDNA	86661	Bacillus cereus group	-	Bacillota	Prokaryote	NC_028886	0	686
NC_019912	2884431	2884431-1	36932	Bacillus phage vB_BtS_BMBtp2	dsDNA	1444	Bacillus thuringiensis serovar tenebrionis	-	Bacillota	Prokaryote	NC_019912	0	687
NC_011645	565140	565140-1	37456	Bacillus phage TP21-L	dsDNA	1396	Bacillus cereus	-	Bacillota	Prokaryote	NC_011645	0	688
NC_025424	1510440	1510440-1	45648	Bacillus phage Waukesha92	dsDNA	29339	Bacillus thuringiensis serovar kurstaki	-	Bacillota	Prokaryote	NC_025424	0	689
NC_028748	1445809	1445809-1	51366	Bacillus phage vB_BtS_BMBtp3	dsDNA	529121	Bacillus thuringiensis serovar tenebrionis str. YBT-1765	-	Bacillota	Prokaryote	NC_028748	0	690
NC_029008	1643326	1643326-1	41486	Bacillus phage phi4J1	dsDNA	86661	Bacillus cereus group	-	Bacillota	Prokaryote	NC_029008	0.0006	691
NC_018277	1118063	1118063-1	42784	Staphylococcus phage SpaA1	dsDNA	45972	Staphylococcus pasteuri	-	Bacillota	Prokaryote	NC_018277	0	692
NC_048628	1118064	1118064-1	42932	Bacillus phage BceA1	dsDNA	86661	Bacillus cereus group	-	Bacillota	Prokaryote	NC_048628	0	693
NC_048633	1759525	1759525-1	44696	Bacillus phage vB_BceS-MY192	dsDNA	1396	Bacillus cereus	-	Bacillota	Prokaryote	NC_048633	0	694
NC_031055	1868599	1868599-1	43773	Bacillus phage PfEFR-5	dsDNA	1396	Bacillus cereus	-	Bacillota	Prokaryote	NC_031055	0	695
NC_048641	1868598	1868598-1	43223	Bacillus phage PfEFR-4	dsDNA	1396	Bacillus cereus	-	Bacillota	Prokaryote	NC_048641	0	696
NC_019502	1124578	1124578-1	44401	Bacillus phage phIS3501	dsDNA	339854	Bacillus thuringiensis serovar israelensis ATCC 35646	-	Bacillota	Prokaryote	NC_019502	0	697
NC_023599	1357713	1357713-1	38772	Bacillus phage phiCM3	dsDNA	1428	Bacillus thuringiensis	-	Bacillota	Prokaryote	NC_023599	0	698
NC_018085	1194641	1194641-1	41992	Bacillus phage BtCS33	dsDNA	1428	Bacillus thuringiensis	-	Bacillota	Prokaryote	NC_018085	0	699
NC_073040	2483609	2483609-1	39549	Bacillus phage AP631	dsDNA	673518	Bacillus anthracis str. A16R	-	Bacillota	Prokaryote	NC_073040	0	700
NC_007814	345922	345922-1	37974	Bacillus phage Fah	dsDNA	86661	Bacillus cereus group	-	Bacillota	Prokaryote	NC_007814	0	701
NC_007734	2885908	2885908-1	40867	Bacillus phage WBeta	dsDNA	86661	Bacillus cereus group	-	Bacillota	Prokaryote	NC_007734	0	702
NC_073041	347962	347962-2	38067	Bacillus phage Gamma	dsDNA	86661	Bacillus cereus group	-	Bacillota	Prokaryote	NC_073041	0	703
DQ289556	359962	359962-1	37373	Bacillus phage Gamma isolate d'Herelle	dsDNA	86661	Bacillus cereus group	-	Bacillota	Prokaryote	DQ289556	0	704
NC_007458	347962	347962-1	37253	Bacillus phage Gamma	dsDNA	86661	Bacillus cereus group	-	Bacillota	Prokaryote	NC_007458	0	705
NC_007457	347966	347966-1	36615	Bacillus phage Cherry	dsDNA	261591	Bacillus anthracis str. Vollum	-	Bacillota	Prokaryote	NC_007457	0	706
NC_073047	1983581	1983581-1	40397	Bacillus phage Tavor_SA	dsDNA	1392	Bacillus anthracis	-	Bacillota	Prokaryote	NC_073047	0	707
NC_073048	2767195	2767195-1	40353	Bacillus phage J5a	dsDNA	1392	Bacillus anthracis	-	Bacillota	Prokaryote	NC_073048	0	708
NC_073049	2767196	2767196-1	39399	Bacillus phage z1a	dsDNA	1392	Bacillus anthracis	-	Bacillota	Prokaryote	NC_073049	0	709
NC_073042	1983578	1983578-1	40165	Bacillus phage Carmel_SA	dsDNA	1392	Bacillus anthracis	-	Bacillota	Prokaryote	NC_073042	0	710
NC_073046	2894778	2894778-1	39660	Bacillus phage vB_BanS_Booya	dsDNA	260799	Bacillus anthracis str. Sterne	-	Bacillota	Prokaryote	NC_073046	0	711
NC_073045	2894779	2894779-1	39748	Bacillus Phage vB_BanS_McSteamy	dsDNA	260799	Bacillus anthracis str. Sterne	-	Bacillota	Prokaryote	NC_073045	0	712
NC_073044	1983579	1983579-1	40375	Bacillus phage Negev_SA	dsDNA	1392	Bacillus anthracis	-	Bacillota	Prokaryote	NC_073044	0	713
NC_073043	2767194	2767194-1	38554	Bacillus phage F16Ba	dsDNA	1392	Bacillus anthracis	-	Bacillota	Prokaryote	NC_073043	0	714
NC_047983	2048517	2048517-1	43416	Lactobacillus phage Lb	dsDNA	387344	Levilactobacillus brevis ATCC 367	-	Bacillota	Prokaryote	NC_047983	0	715
NC_009813	330397	330397-1	48172	Listeria phage B054	dsDNA	1639	Listeria monocytogenes	-	Bacillota	Prokaryote	NC_009813	0	716
NC_027990	755164	755164-1	48211	Lactobacillus phage LBR48	dsDNA	1580	Levilactobacillus brevis	-	Bacillota	Prokaryote	NC_027990	0	717
NC_027372	1540092	1540092-1	39639	Bacillus phage Pascal	dsDNA	1404	Priestia megaterium	-	Bacillota	Prokaryote	NC_027372	0	718
NC_028926	1597966	1597966-1	40000	Bacillus phage Palmer	dsDNA	1404	Priestia megaterium	-	Bacillota	Prokaryote	NC_028926	0	719
NC_028782	1675598	1675598-1	40024	Bacillus phage Pavlov	dsDNA	1404	Priestia megaterium	-	Bacillota	Prokaryote	NC_028782	0	720
NC_027394	1540093	1540093-1	40214	Bacillus phage Pookie	dsDNA	1404	Priestia megaterium	-	Bacillota	Prokaryote	NC_027394	0	721
NC_022770	1406789	1406789-1	39844	Bacillus phage Pony	dsDNA	1404	Priestia megaterium	-	Bacillota	Prokaryote	NC_022770	0	722
KF669657	1406787	1406787-1	39874	Bacillus phage poppyseed	dsDNA	1404	Priestia megaterium	-	Bacillota	Prokaryote	KF669657	0	723
NC_022764	1406786	1406786-1	39874	Bacillus phage Page	dsDNA	1404	Priestia megaterium	-	Bacillota	Prokaryote	NC_022764	0	724
NC_009552	447909	447909-1	40863	Geobacillus virus E2	dsDNA	129337	Geobacillus	-	Bacillota	Prokaryote	NC_009552	0	725
NC_019544	749413	749413-1	49335	Deep-sea thermophilic phage D6E	dsDNA	391290	Geobacillus sp. E263	-	Bacillota	Prokaryote	NC_019544	0	726
NC_048701	2099336	2099336-1	40847	Anoxybacillus phage A403	dsDNA	247480	Anoxybacillus caldiproteolyticus	-	Bacillota	Prokaryote	NC_048701	0	727
NC_048651	1913112	1913112-1	51606	Aeribacillus phage AP45	dsDNA	186817	-	-	-	Prokaryote	NC_048651	0	728
NC_041918	1965361	1965361-1	47718	Geobacillus phage TP-84	dsDNA	1422	Geobacillus stearothermophilus	-	Bacillota	Prokaryote	NC_041918	0	729
NC_020883	547228	547228-1	50861	Bacillus phage PM1	dsDNA	86029	Bacillus subtilis subsp. natto	-	Bacillota	Prokaryote	NC_020883	0	730
NC_023612	1458842	1458842-1	39078	Geobacillus phage GBK2	dsDNA	1462	Geobacillus kaustophilus	-	Bacillota	Prokaryote	NC_023612	0	731
NC_070623	2591379	2591379-1	42859	Bacillus phage vB_BspS_SplendidRed	dsDNA	1409	Bacillus sp. (in: firmicutes)	-	Bacillota	Prokaryote	NC_070623	0	732
NC_070622	2315627	2315627-1	43733	Bacillus phage Ray17	dsDNA	1390	Bacillus amyloliquefaciens	-	Bacillota	Prokaryote	NC_070622	0	733
NC_070624	2601652	2601652-1	46276	Bacillus phage 000TH010	dsDNA	1423	Bacillus subtilis	-	Bacillota	Prokaryote	NC_070624	0	734
NC_004166	10724	10724-1	44010	Bacillus phage SPP1	dsDNA	1423	Bacillus subtilis	-	Bacillota	Prokaryote	NC_004166	0	735
NC_070625	2601660	2601660-1	45238	Bacillus phage 049ML001	dsDNA	1423	Bacillus subtilis	-	Bacillota	Prokaryote	NC_070625	0	736
NC_029078	1675317	1675317-1	34997	Erysipelothrix phage SE-1	dsDNA	1648	Erysipelothrix rhusiopathiae	-	Bacillota	Prokaryote	NC_029078	0	737
NC_028871	1591072	1591072-1	38392	Listeria phage vB_LmoS_188	dsDNA	1639	Listeria monocytogenes	-	Bacillota	Prokaryote	NC_028871	0	738
NC_009815	330399	330399-1	38124	Listeria phage A006	dsDNA	1639	Listeria monocytogenes	-	Bacillota	Prokaryote	NC_009815	0	739
NC_003216	40521	40521-1	40834	Listeria phage A118	dsDNA	169963	Listeria monocytogenes EGD-e	-	Bacillota	Prokaryote	NC_003216	0	740
NC_009810	40522	40522-1	38867	Listeria phage A500	dsDNA	1457188	Listeria monocytogenes WSLC1042	-	Bacillota	Prokaryote	NC_009810	0	741
NC_028929	1591073	1591073-1	40759	Listeria phage vB_LmoS_293	dsDNA	1639	Listeria monocytogenes	-	Bacillota	Prokaryote	NC_028929	0	742
NC_024384	1458852	1458852-1	41156	Listeria phage LP-030-3	dsDNA	265669	Listeria monocytogenes serotype 4b str. F2365	-	Bacillota	Prokaryote	NC_024384	0	743
NC_030904	1775140	1775140-1	38975	Bacillus phage vB_BhaS-171	dsDNA	79882	Sutcliffiella halmapala	-	Bacillota	Prokaryote	NC_030904	0	744
NC_003291	171618	171618-1	37618	Listeria phage PSA	dsDNA	1639	Listeria monocytogenes	-	Bacillota	Prokaryote	NC_003291	0	745
NC_021539	1173743	1173743-1	38275	Listeria phage LP-030-2	dsDNA	265669	Listeria monocytogenes serotype 4b str. F2365	-	Bacillota	Prokaryote	NC_021539	0	746
NC_009812	330396	330396-1	42653	Listeria phage B025	dsDNA	1639	Listeria monocytogenes	-	Bacillota	Prokaryote	NC_009812	0	747
NC_049900	2744802	2744802-1	40298	Listeria phage LP-HM00113468	dsDNA	1639	Listeria monocytogenes	-	Bacillota	Prokaryote	NC_049900	0	748
NC_024387	1458856	1458856-1	43767	Listeria phage LP-101	dsDNA	1639	Listeria monocytogenes	-	Bacillota	Prokaryote	NC_024387	0.0011	749
NC_070727	3070820	3070820-1	42706	Staphylococcus virus IME1354_01	dsDNA	29387	Staphylococcus sp.	-	Bacillota	Prokaryote	NC_070727	0.0034	750
NC_028821	1732064	1732064-1	40670	Staphylococcus phage StB20-like	dsDNA	1248411	Staphylococcus epidermidis 36-1	-	Bacillota	Prokaryote	NC_028821	0.0073	751
NC_019915	1147043	1147043-1	40917	Staphylococcus phage StB20	dsDNA	29388	Staphylococcus capitis	-	Bacillota	Prokaryote	NC_019915	0.0083	752
NC_022914	1403390	1403390-1	43394	Staphylococcus phage phiRS7	dsDNA	29385	Staphylococcus saprophyticus	-	Bacillota	Prokaryote	NC_022914	0.0045	753
NC_029025	1610872	1610872-1	41843	Staphylococcus phage IME-SA4	dsDNA	1283	Staphylococcus haemolyticus	-	Bacillota	Prokaryote	NC_029025	0	754
NC_007052	2908113	2908113-1	45861	Staphylococcus phage 42E	dsDNA	1280	Staphylococcus aureus	-	Bacillota	Prokaryote	NC_007052	0.0033	755
NC_055039	2510149	2510149-1	45108	Staphylococcus phage vB_SauS_fPfSau02	dsDNA	1280	Staphylococcus aureus	-	Bacillota	Prokaryote	NC_055039	0.0014	756
NC_002661	2952367	2952367-1	42942	Staphylococcus phage phiSLT	dsDNA	1280	Staphylococcus aureus	-	Bacillota	Prokaryote	NC_002661	0.0014	757
NC_055046	2060951	2060951-1	44823	Staphylococcus phage phiSa2wa_st5	dsDNA	1280	Staphylococcus aureus	-	Bacillota	Prokaryote	NC_055046	0.0014	758
NC_028862	1674930	1674930-1	44222	Staphylococcus phage vB_SauS_phi2	dsDNA	1280	Staphylococcus aureus	-	Bacillota	Prokaryote	NC_028862	0.0051	759
NC_021323	1277672	1277672-1	45572	Staphylococcus phage StauST398-2	dsDNA	1280	Staphylococcus aureus	-	Bacillota	Prokaryote	NC_021323	0.0051	760
NC_011612	2914017	2914017-1	45344	Staphylococcus phage phiSauS-IPLA35	dsDNA	1280	Staphylococcus aureus	-	Bacillota	Prokaryote	NC_011612	0.0014	761
NC_055042	1920379	1920379-1	45985	Staphylococcus phage P240	dsDNA	1280	Staphylococcus aureus	-	Bacillota	Prokaryote	NC_055042	0.0014	762
NC_019513	1168612	1168612-1	45552	Staphylococcus phage SMSAP5	dsDNA	1280	Staphylococcus aureus	-	Bacillota	Prokaryote	NC_019513	0.0014	763
NC_055044	2588088	2588088-1	45346	Staphylococcus phage SAP11	dsDNA	1280	Staphylococcus aureus	-	Bacillota	Prokaryote	NC_055044	0.0014	764
NC_007054	2936812	2936812-1	44777	Staphylococcus phage 47	dsDNA	1280	Staphylococcus aureus	-	Bacillota	Prokaryote	NC_007054	0.0014	765
NC_011344	430796	430796-1	47342	Staphylococcus phage phi2958PVL	dsDNA	1280	Staphylococcus aureus	-	Bacillota	Prokaryote	NC_011344	0.0014	766
NC_055041	1296641	1296641-1	46048	Staphylococcus phage LH1	dsDNA	1280	Staphylococcus aureus	-	Bacillota	Prokaryote	NC_055041	0.0014	767
NC_022758	1399949	1399949-1	44459	Staphylococcus phage YMC/09/04/R1988	dsDNA	1280	Staphylococcus aureus	-	Bacillota	Prokaryote	NC_022758	0.0014	768
NC_055038	2066503	2066503-1	45111	Staphylococcus phage SH-St 15644	dsDNA	1280	Staphylococcus aureus	-	Bacillota	Prokaryote	NC_055038	0.0014	769
NC_055047	2060950	2060950-1	45780	Staphylococcus phage phiSa2wa_st30	dsDNA	1280	Staphylococcus aureus	-	Bacillota	Prokaryote	NC_055047	0.0014	770
NC_055048	2060954	2060954-1	45878	Staphylococcus phage phiSa2wa_st78	dsDNA	1280	Staphylococcus aureus	-	Bacillota	Prokaryote	NC_055048	0.0014	771
NC_055045	2029064	2029064-1	45585	Staphylococcus phage phiSa2wa_st1	dsDNA	1280	Staphylococcus aureus	-	Bacillota	Prokaryote	NC_055045	0.0014	772
NC_055040	2726708	2726708-1	46435	Staphylococcus phage vB_SauS_JS02	dsDNA	1280	Staphylococcus aureus	-	Bacillota	Prokaryote	NC_055040	0.0014	773
NC_020199	1165702	1165702-1	47252	Staphylococcus phage phi7401PVL	dsDNA	1280	Staphylococcus aureus	-	Bacillota	Prokaryote	NC_020199	0.0014	774
NC_055049	2060948	2060948-1	45621	Staphylococcus phage phiSa2wa_st121mssa	dsDNA	1280	Staphylococcus aureus	-	Bacillota	Prokaryote	NC_055049	0.0014	775
NC_004616	2905946	2905946-1	44970	Staphylococcus phage phi 12	dsDNA	93061	Staphylococcus aureus subsp. aureus NCTC 8325	-	Bacillota	Prokaryote	NC_004616	0.0014	776
NC_009762	445516	445516-1	47785	Staphylococcus phage tp310-2	dsDNA	1280	Staphylococcus aureus	-	Bacillota	Prokaryote	NC_009762	0.0014	777
NC_055043	2268608	2268608-1	45999	Staphylococcus phage SA137ruMSSAST121PVL	dsDNA	1280	Staphylococcus aureus	-	Bacillota	Prokaryote	NC_055043	0.0014	778
NC_007053	2952374	2952374-1	43095	Staphylococcus phage 3A	dsDNA	1280	Staphylococcus aureus	-	Bacillota	Prokaryote	NC_007053	0.0014	779
NC_048192	2510452	2510452-1	43029	Staphylococcus phage vB_SpsS_QT1	dsDNA	283734	Staphylococcus pseudintermedius	-	Bacillota	Prokaryote	NC_048192	0.0026	780
NC_007051	320836	320836-1	41318	Staphylococcus phage 2638A	dsDNA	1280	Staphylococcus aureus	-	Bacillota	Prokaryote	NC_007051	0.0013	781
NC_002486	129009	129009-1	45636	Staphylococcus prophage phiPV83	dsDNA	1280	Staphylococcus aureus	-	Bacillota	Prokaryote	NC_002486	0.002	782
NC_008689	360398	360398-1	44857	Staphylococcus virus 108PVL	dsDNA	1280	Staphylococcus aureus	-	Bacillota	Prokaryote	NC_008689	0	783
NC_012784	648017	648017-1	44492	Staphylococcus phage phiPVL-CN125	dsDNA	1280	Staphylococcus aureus	-	Bacillota	Prokaryote	NC_012784	0	784
NC_009761	445515	445515-1	42232	Staphylococcus phage tp310-1	dsDNA	1280	Staphylococcus aureus	-	Bacillota	Prokaryote	NC_009761	0	785
NC_002321	71366	71366-1	41401	Staphylococcus phage PVL	dsDNA	1280	Staphylococcus aureus	-	Bacillota	Prokaryote	NC_002321	0	786
NC_009763	445517	445517-1	42973	Staphylococcus phage tp310-3	dsDNA	1280	Staphylococcus aureus	-	Bacillota	Prokaryote	NC_009763	0.002	787
NC_004617	2992645	2992645-1	42722	Staphylococcus phage phi 13	dsDNA	93061	Staphylococcus aureus subsp. aureus NCTC 8325	-	Bacillota	Prokaryote	NC_004617	0.0023	788
NC_048644	1934428	1934428-1	43922	Staphylococcus phage 3 AJ-2017	dsDNA	93062	Staphylococcus aureus subsp. aureus COL	-	Bacillota	Prokaryote	NC_048644	0.0023	789
NC_048711	2268609	2268609-1	43184	Staphylococcus phage SA780ruMSSAST101	dsDNA	1280	Staphylococcus aureus	-	Bacillota	Prokaryote	NC_048711	0.0024	790
NC_048658	1969736	1969736-1	34730	Staphylococcus phage SA7	dsDNA	1280	Staphylococcus aureus	-	Bacillota	Prokaryote	NC_048658	0.001	791
NC_021773	1273712	1273712-1	43458	Staphylococcus phage JS01	dsDNA	1280	Staphylococcus aureus	-	Bacillota	Prokaryote	NC_021773	0.0027	792
NC_013195	668618	668618-1	40761	Staphylococcus phage P954	dsDNA	1280	Staphylococcus aureus	-	Bacillota	Prokaryote	NC_013195	0.002	793
NC_048635	1735646	1735646-1	40448	Staphylococcus phage P630	dsDNA	1280	Staphylococcus aureus	-	Bacillota	Prokaryote	NC_048635	0.0023	794
NC_005356	2992641	2992641-1	41708	Staphylococcus phage 77	dsDNA	1280	Staphylococcus aureus	-	Bacillota	Prokaryote	NC_005356	0	795
NC_025460	1498220	1498220-1	42600	Staphylococcus phage phiSa119	dsDNA	1280	Staphylococcus aureus	-	Bacillota	Prokaryote	NC_025460	0.0003	796
NC_048636	1840236	1840236-1	42282	Staphylococcus phage P1105	dsDNA	1280	Staphylococcus aureus	-	Bacillota	Prokaryote	NC_048636	0.0003	797
NC_048624	874268	874268-1	42481	Staphylococcus phage phi7247PVL	dsDNA	1279	Staphylococcus	-	Bacillota	Prokaryote	NC_048624	0	798
NC_019921	874267	874267-1	42461	Staphylococcus phage phi5967PVL	dsDNA	1280	Staphylococcus aureus	-	Bacillota	Prokaryote	NC_019921	0	799
NC_048634	1735645	1735645-1	41960	Staphylococcus phage P282	dsDNA	1280	Staphylococcus aureus	-	Bacillota	Prokaryote	NC_048634	0.0023	800
NC_048681	2060949	2060949-1	38576	Staphylococcus phage phiSa2wa_st22	dsDNA	1280	Staphylococcus aureus	-	Bacillota	Prokaryote	NC_048681	0.0003	801
NC_023499	1308896	1308896-1	42906	Staphylococcus phage StauST398-4	dsDNA	1280	Staphylococcus aureus	-	Bacillota	Prokaryote	NC_023499	0	802
NC_004740	225979	225979-1	44082	Staphylococcus phage phiN315	dsDNA	158879	Staphylococcus aureus subsp. aureus N315	-	Bacillota	Prokaryote	NC_004740	0.0023	803
NC_008617	387909	387909-1	44061	Staphylococcus phage phiNM3	dsDNA	1280	Staphylococcus aureus	-	Bacillota	Prokaryote	NC_008617	0.0023	804
NC_028775	1505027	1505027-1	43098	Staphylococcus phage 23MRA	dsDNA	1280	Staphylococcus aureus	-	Bacillota	Prokaryote	NC_028775	0.0023	805
NC_048713	2268621	2268621-1	42735	Staphylococcus phage SA345ruMSSAST8	dsDNA	1280	Staphylococcus aureus	-	Bacillota	Prokaryote	NC_048713	0.0027	806
NC_048657	1965490	1965490-1	43516	Staphylococcus phage IME1361_01	dsDNA	1280	Staphylococcus aureus	-	Bacillota	Prokaryote	NC_048657	0.002	807
NC_048710	2268607	2268607-1	43504	Staphylococcus phage SA1014ruMSSAST7	dsDNA	1280	Staphylococcus aureus	-	Bacillota	Prokaryote	NC_048710	0.0024	808
NC_026016	1519999	1519999-1	43748	Staphylococcus phage phiBU01	dsDNA	1334189	Staphylococcus aureus HIP07256	-	Bacillota	Prokaryote	NC_026016	0.0023	809
NC_019914	1147044	1147044-1	40071	Staphylococcus phage StB27	dsDNA	1290	Staphylococcus hominis	-	Bacillota	Prokaryote	NC_019914	0.0012	810
NC_020490	1147042	1147042-1	44714	Staphylococcus phage StB12	dsDNA	1290	Staphylococcus hominis	-	Bacillota	Prokaryote	NC_020490	0	811
NC_007047	2908096	2908096-1	39620	Staphylococcus phage 187	dsDNA	1280	Staphylococcus aureus	-	Bacillota	Prokaryote	NC_007047	0.0035	812
NC_055019	2491321	2491321-1	42565	Staphylococcus phage phiSP44-1	dsDNA	1279	Staphylococcus	-	Bacillota	Prokaryote	NC_055019	0.0035	813
NC_055023	2495555	2495555-1	40147	Staphylococcus phage SP276	dsDNA	283734	Staphylococcus pseudintermedius	-	Bacillota	Prokaryote	NC_055023	0.0036	814
NC_055021	2495553	2495553-1	40530	Staphylococcus phage SP120	dsDNA	283734	Staphylococcus pseudintermedius	-	Bacillota	Prokaryote	NC_055021	0.0036	815
NC_055024	1913446	1913446-1	41087	Staphylococcus phage SpT152	dsDNA	283734	Staphylococcus pseudintermedius	-	Bacillota	Prokaryote	NC_055024	0.0037	816
NC_055022	2495554	2495554-1	41149	Staphylococcus phage SP197	dsDNA	283734	Staphylococcus pseudintermedius	-	Bacillota	Prokaryote	NC_055022	0.0036	817
NC_055025	2596715	2596715-1	40093	Staphylococcus phage vB_SpsM_WIS42	dsDNA	283734	Staphylococcus pseudintermedius	-	Bacillota	Prokaryote	NC_055025	0.0037	818
NC_055020	2024213	2024213-1	39803	Staphylococcus phage SN8	dsDNA	1266717	Staphylococcus pseudintermedius E140	-	Bacillota	Prokaryote	NC_055020	0.0037	819
NC_007055	2936813	2936813-1	43681	Staphylococcus phage 37	dsDNA	1280	Staphylococcus aureus	-	Bacillota	Prokaryote	NC_007055	0.0044	820
NC_007056	2936814	2936814-1	45286	Staphylococcus phage EW	dsDNA	1280	Staphylococcus aureus	-	Bacillota	Prokaryote	NC_007056	0.0037	821
NC_018281	2922988	2922988-1	43581	Staphylococcus phage Ipla5	dsDNA	1282	Staphylococcus epidermidis	-	Bacillota	Prokaryote	NC_018281	0.0019	822
NC_055036	1965489	1965489-1	42371	Staphylococcus phage IME1348_01	dsDNA	1282	Staphylococcus epidermidis	-	Bacillota	Prokaryote	NC_055036	0.0015	823
NC_008723	2913977	2913977-1	44041	Staphylococcus phage PH15	dsDNA	1282	Staphylococcus epidermidis	-	Bacillota	Prokaryote	NC_008723	0	824
NC_018284	2922989	2922989-1	42123	Staphylococcus phage Ipla7	dsDNA	1282	Staphylococcus epidermidis	-	Bacillota	Prokaryote	NC_018284	0.0015	825
NC_031241	1792269	1792269-1	43293	Staphylococcus phage CNPx	dsDNA	1282	Staphylococcus epidermidis	-	Bacillota	Prokaryote	NC_031241	0.0003	826
NC_008722	2913976	2913976-1	43420	Staphylococcus phage CNPH82	dsDNA	1282	Staphylococcus epidermidis	-	Bacillota	Prokaryote	NC_008722	0.0003	827
NC_011614	2681608	2681608-1	42526	Staphylococcus phage vB_SauS-phiIPLA88	dsDNA	1280	Staphylococcus aureus	-	Bacillota	Prokaryote	NC_011614	0.0037	828
NC_054978	947066	947066-1	41882	Staphylococcus phage TEM126	dsDNA	1280	Staphylococcus aureus	-	Bacillota	Prokaryote	NC_054978	0.0003	829
NC_017968	1168613	1168613-1	43786	Staphylococcus phage TEM123	dsDNA	1280	Staphylococcus aureus	-	Bacillota	Prokaryote	NC_017968	0.0003	830
NC_054976	2588090	2588090-1	42414	Staphylococcus phage SAP33	dsDNA	1280	Staphylococcus aureus	-	Bacillota	Prokaryote	NC_054976	0.002	831
NC_054977	1211285	1211285-1	43305	Staphylococcus phage SP5	dsDNA	1280	Staphylococcus aureus	-	Bacillota	Prokaryote	NC_054977	0.0037	832
NC_054974	2059858	2059858-1	42650	Staphylococcus phage HSA84	dsDNA	1280	Staphylococcus aureus	-	Bacillota	Prokaryote	NC_054974	0.0037	833
JX274647	1211286	1211286-1	42902	Staphylococcus phage SP6	dsDNA	1280	Staphylococcus aureus	-	Bacillota	Prokaryote	JX274647	0.0037	834
NC_021801	1347760	1347760-1	42902	Staphylococcus phage SA12	dsDNA	1280	Staphylococcus aureus	-	Bacillota	Prokaryote	NC_021801	0.0037	835
NC_014460	2919550	2919550-1	41207	Staphylococcus phage SAP-26	dsDNA	1280	Staphylococcus aureus	-	Bacillota	Prokaryote	NC_014460	0.002	836
NC_004615	2681609	2681609-1	43604	Staphylococcus phage phi 11	dsDNA	93061	Staphylococcus aureus subsp. aureus NCTC 8325	-	Bacillota	Prokaryote	NC_004615	0.0037	837
NC_007048	2908097	2908097-1	42732	Staphylococcus phage 69	dsDNA	1280	Staphylococcus aureus	-	Bacillota	Prokaryote	NC_007048	0.0037	838
NC_008798	2993858	2993858-1	43265	Staphylococcus phage phiETA2	dsDNA	1280	Staphylococcus aureus	-	Bacillota	Prokaryote	NC_008798	0	839
NC_029010	1498171	1498171-1	40592	Staphylococcus phage SA97	dsDNA	561307	Staphylococcus aureus subsp. aureus RN4220	-	Bacillota	Prokaryote	NC_029010	0	840
NC_054973	2848097	2848097-1	44384	Staphylococcus phage Baq_Sau1	dsDNA	561307	Staphylococcus aureus subsp. aureus RN4220	-	Bacillota	Prokaryote	NC_054973	0	841
NC_054975	2681195	2681195-1	43134	Staphylococcus phage SA75	dsDNA	561307	Staphylococcus aureus subsp. aureus RN4220	-	Bacillota	Prokaryote	NC_054975	0.0037	842
NC_010808	2993859	2993859-1	44342	Staphylococcus phage phiMR25	dsDNA	1280	Staphylococcus aureus	-	Bacillota	Prokaryote	NC_010808	0.0037	843
NC_007050	2908111	2908111-1	44283	Staphylococcus phage 85	dsDNA	1280	Staphylococcus aureus	-	Bacillota	Prokaryote	NC_007050	0.0037	844
NC_028913	2911443	2911443-1	43145	Staphylococcus phage phinm2	dsDNA	1279	Staphylococcus	-	Bacillota	Prokaryote	NC_028913	0.0041	845
NC_008583	2911442	2911442-1	43128	Staphylococcus phage phinm1	dsDNA	1279	Staphylococcus	-	Bacillota	Prokaryote	NC_008583	0.0003	846
NC_009526	2911440	2911440-1	43864	Staphylococcus phage 80alpha	dsDNA	1280	Staphylococcus aureus	-	Bacillota	Prokaryote	NC_009526	0	847
NC_007049	2908098	2908098-1	43883	Staphylococcus phage 53	dsDNA	1280	Staphylococcus aureus	-	Bacillota	Prokaryote	NC_007049	0	848
NC_024391	1464127	1464127-1	41941	Staphylococcus phage DW2	dsDNA	1280	Staphylococcus aureus	-	Bacillota	Prokaryote	NC_024391	0.004	849
NC_007057	2936815	2936815-1	43576	Staphylococcus phage 96	dsDNA	1280	Staphylococcus aureus	-	Bacillota	Prokaryote	NC_007057	0	850
NC_021332	1195071	1195071-1	41392	Staphylococcus phage StauST398-3	dsDNA	1280	Staphylococcus aureus	-	Bacillota	Prokaryote	NC_021332	0.0042	851
NC_054982	2557555	2557555-1	43878	Staphylococcus phage Sebago	dsDNA	1280	Staphylococcus aureus	-	Bacillota	Prokaryote	NC_054982	0.0041	852
NC_007058	320843	320843-1	43155	Staphylococcus phage ROSA	dsDNA	1280	Staphylococcus aureus	-	Bacillota	Prokaryote	NC_007058	0	853
NC_028669	1698421	1698421-1	43012	Staphylococcus phage phiJB	dsDNA	1280	Staphylococcus aureus	-	Bacillota	Prokaryote	NC_028669	0	854
KP209285	1589269	1589269-1	40365	Staphylococcus phage phiNM4-gamma4	dsDNA	426430	Staphylococcus aureus subsp. aureus str. Newman	-	Bacillota	Prokaryote	KP209285	0.0003	855
NC_028864	2911444	2911444-1	43189	Staphylococcus phage phinm4	dsDNA	1279	Staphylococcus	-	Bacillota	Prokaryote	NC_028864	0.0003	856
NC_028917	1505026	1505026-1	41931	Staphylococcus phage 3MRA	dsDNA	1280	Staphylococcus aureus	-	Bacillota	Prokaryote	NC_028917	0.0029	857
NC_028859	1636204	1636204-1	42881	Staphylococcus phage B166	dsDNA	1280	Staphylococcus aureus	-	Bacillota	Prokaryote	NC_028859	0.0003	858
NC_008799	2994038	2994038-1	43282	Staphylococcus phage phiETA3	dsDNA	1280	Staphylococcus aureus	-	Bacillota	Prokaryote	NC_008799	0.0003	859
NC_054979	2848096	2848096-1	43108	Staphylococcus phage B122	dsDNA	1280	Staphylococcus aureus	-	Bacillota	Prokaryote	NC_054979	0.0003	860
NC_054980	2492948	2492948-1	43513	Staphylococcus phage Henu2	dsDNA	1280	Staphylococcus aureus	-	Bacillota	Prokaryote	NC_054980	0.0039	861
NC_007065	2908152	2908152-1	43440	Staphylococcus phage X2	dsDNA	1280	Staphylococcus aureus	-	Bacillota	Prokaryote	NC_007065	0.0036	862
NC_028915	1636205	1636205-1	43228	Staphylococcus phage B236	dsDNA	1280	Staphylococcus aureus	-	Bacillota	Prokaryote	NC_028915	0	863
NC_007059	2936816	2936816-1	43114	Staphylococcus phage 71	dsDNA	1280	Staphylococcus aureus	-	Bacillota	Prokaryote	NC_007059	0	864
NC_010147	2994039	2994039-1	43011	Staphylococcus phage phiMR11	dsDNA	1280	Staphylococcus aureus	-	Bacillota	Prokaryote	NC_010147	0.0039	865
NC_054983	2029631	2029631-1	40955	Staphylococcus phage UPMK_2	dsDNA	1280	Staphylococcus aureus	-	Bacillota	Prokaryote	NC_054983	0.0039	866
NC_021863	1195086	1195086-1	42652	Staphylococcus phage SA13	dsDNA	1280	Staphylococcus aureus	-	Bacillota	Prokaryote	NC_021863	0.0037	867
NC_007064	2908151	2908151-1	42431	Staphylococcus phage 92	dsDNA	1280	Staphylococcus aureus	-	Bacillota	Prokaryote	NC_007064	0.0039	868
NC_007063	2908115	2908115-1	43231	Staphylococcus phage 88	dsDNA	1280	Staphylococcus aureus	-	Bacillota	Prokaryote	NC_007063	0.0037	869
NC_054981	2696345	2696345-1	43444	Staphylococcus phage vB_SauS-SAP27	dsDNA	561307	Staphylococcus aureus subsp. aureus RN4220	-	Bacillota	Prokaryote	NC_054981	0.0037	870
NC_007061	2936818	2936818-1	42802	Staphylococcus phage 29	dsDNA	1280	Staphylococcus aureus	-	Bacillota	Prokaryote	NC_007061	0.0037	871
NC_030652	2913981	2913981-1	42140	Staphylococcus phage 80	dsDNA	1279	Staphylococcus	-	Bacillota	Prokaryote	NC_030652	0.0037	872
NC_007062	2908114	2908114-1	41690	Staphylococcus phage 52A	dsDNA	1280	Staphylococcus aureus	-	Bacillota	Prokaryote	NC_007062	0.0037	873
NC_023500	1308897	1308897-1	43301	Staphylococcus phage StauST398-5	dsDNA	1280	Staphylococcus aureus	-	Bacillota	Prokaryote	NC_023500	0	874
NC_021326	1195068	1195068-1	45242	Staphylococcus phage StauST398-1	dsDNA	1280	Staphylococcus aureus	-	Bacillota	Prokaryote	NC_021326	0	875
NC_003288	2993860	2993860-1	43081	Staphylococcus phage phiETA	dsDNA	1280	Staphylococcus aureus	-	Bacillota	Prokaryote	NC_003288	0	876
NC_007060	2936817	2936817-1	41902	Staphylococcus phage 55	dsDNA	1280	Staphylococcus aureus	-	Bacillota	Prokaryote	NC_007060	0.0037	877
NC_004305	52979	52979-1	42259	Lactobacillus phage phig1e	dsDNA	1578	Lactobacillus	-	Bacillota	Prokaryote	NC_004305	0	878
NC_019456	37105	37105-1	49433	Lactobacillus phage JCL1032	dsDNA	29397	Lactobacillus delbrueckii subsp. lactis	-	Bacillota	Prokaryote	NC_019456	0	879
NC_022775	1399941	1399941-1	36969	Lactobacillus phage phiJB	dsDNA	1584	Lactobacillus delbrueckii	-	Bacillota	Prokaryote	NC_022775	0	880
NC_009554	12348	12348-1	34659	Lactobacillus phage LL-H	dsDNA	29397	Lactobacillus delbrueckii subsp. lactis	-	Bacillota	Prokaryote	NC_009554	0	881
NC_022762	1399942	1399942-1	33996	Lactobacillus phage phiLdb	dsDNA	1584	Lactobacillus delbrueckii	-	Bacillota	Prokaryote	NC_022762	0.001	882
NC_022989	2892343	2892343-1	31080	Lactobacillus phage LL-Ku	dsDNA	29397	Lactobacillus delbrueckii subsp. lactis	-	Bacillota	Prokaryote	NC_022989	0.0013	883
NC_019449	2892341	2892341-1	31841	Lactobacillus phage c5	dsDNA	1585	Lactobacillus delbrueckii subsp. bulgaricus	-	Bacillota	Prokaryote	NC_019449	0.001	884
NC_025415	1500734	1500734-1	32799	Lactobacillus phage Ld25A	dsDNA	1584	Lactobacillus delbrueckii	-	Bacillota	Prokaryote	NC_025415	0.001	885
NC_025421	1500735	1500735-1	29616	Lactobacillus phage Ld3	dsDNA	1584	Lactobacillus delbrueckii	-	Bacillota	Prokaryote	NC_025421	0.001	886
NC_025420	1500733	1500733-1	32975	Lactobacillus phage Ld17	dsDNA	1584	Lactobacillus delbrueckii	-	Bacillota	Prokaryote	NC_025420	0.0013	887
NC_023582	1434319	1434319-1	92417	Staphylococcus phage vB_SepS_SEP9	dsDNA	1282	Staphylococcus epidermidis	-	Bacillota	Prokaryote	NC_023582	0.0241	888
NC_024355	1500386	1500386-1	93794	Staphylococcus phage 6ec	dsDNA	1282	Staphylococcus epidermidis	-	Bacillota	Prokaryote	NC_024355	0.0289	889
NC_055907	2763102	2763102-1	86301	Enterococcus phage 9183	dsDNA	1350	Enterococcus	-	Bacillota	Prokaryote	NC_055907	0.0008	890
NC_055834	2719594	2719594-1	85371	Enterococcus phage vipetofem	dsDNA	226185	Enterococcus faecalis V583	-	Bacillota	Prokaryote	NC_055834	0	891
NC_055833	2719593	2719593-1	85669	Enterococcus phage nattely	dsDNA	1351	Enterococcus faecalis	-	Bacillota	Prokaryote	NC_055833	0	892
NC_019489	947981	947981-1	41726	Lactobacillus phage Sha1	dsDNA	1591	Lactobacillus sp.	-	Bacillota	Prokaryote	NC_019489	0	893
NC_048104	2267607	2267607-1	72362	Lactobacillus phage ViSo-2018a	dsDNA	29397	Lactobacillus delbrueckii subsp. lactis	-	Bacillota	Prokaryote	NC_048104	0	894
NC_026609	1552735	1552735-1	74806	Lactobacillus phage Ldl1	dsDNA	29397	Lactobacillus delbrueckii subsp. lactis	-	Bacillota	Prokaryote	NC_026609	0	895
NC_047760	1755697	1755697-1	79099	Lactobacillus phage SA-C12	dsDNA	1580	Levilactobacillus brevis	-	Bacillota	Prokaryote	NC_047760	0	896
NC_047925	2079432	2079432-1	79221	Lactobacillus phage Nyseid	dsDNA	1578	Lactobacillus	-	Bacillota	Prokaryote	NC_047925	0	897
NC_047897	2053682	2053682-1	78891	Lactobacillus phage Lenus	dsDNA	1578	Lactobacillus	-	Bacillota	Prokaryote	NC_047897	0	898
NC_047739	1225795	1225795-1	80617	Lactobacillus phage ATCC 8014-B2	dsDNA	1578	Lactobacillus	-	Bacillota	Prokaryote	NC_047739	0.0012	899
NC_047764	1846168	1846168-1	73787	Lactobacillus phage P1	dsDNA	1578	Lactobacillus	-	Bacillota	Prokaryote	NC_047764	0.0017	900
NC_047918	2070201	2070201-1	81076	Lactobacillus phage Satyr	dsDNA	1578	Lactobacillus	-	Bacillota	Prokaryote	NC_047918	0.0017	901
NC_047931	2079431	2079431-1	78646	Lactobacillus phage Maenad	dsDNA	1578	Lactobacillus	-	Bacillota	Prokaryote	NC_047931	0.0017	902
NC_055037	912321	912321-1	38709	Leuconostoc phage phiMH1	dsDNA	33968	Leuconostoc pseudomesenteroides	-	Bacillota	Prokaryote	NC_055037	0	903
NC_000896	12417	12417-1	43785	Lactobacillus phage phiadh	dsDNA	1596	Lactobacillus gasseri	-	Bacillota	Prokaryote	NC_000896	0	904
NC_011801	578234	578234-1	38934	Lactobacillus phage Lv-1	dsDNA	109790	Lactobacillus jensenii	-	Bacillota	Prokaryote	NC_011801	0	905
NC_029030	1647391	1647391-1	31075	Streptococcus phage APCM01	dsDNA	1309	Streptococcus mutans	-	Bacillota	Prokaryote	NC_029030	0	906
NC_028984	1587907	1587907-1	30664	Streptococcus phage M102AD	dsDNA	1309	Streptococcus mutans	-	Bacillota	Prokaryote	NC_028984	0	907
NC_012884	372457	372457-1	31147	Streptococcus phage M102	dsDNA	1309	Streptococcus mutans	-	Bacillota	Prokaryote	NC_012884	0	908
NC_027982	438780	438780-1	32847	Lactobacillus phage phiPYB5	dsDNA	1613	Limosilactobacillus fermentum	-	Bacillota	Prokaryote	NC_027982	0	909
NC_019486	947980	947980-1	42606	Lactobacillus phage LF1	dsDNA	1591	Lactobacillus sp.	-	Bacillota	Prokaryote	NC_019486	0	910
NC_031125	1815510	1815510-1	41005	Lactobacillus phage PLE3	dsDNA	543734	Lacticaseibacillus casei BL23	-	Bacillota	Prokaryote	NC_031125	0.0006	911
NC_028783	1739610	1739610-1	39399	Lactobacillus phage iLp84	dsDNA	1597	Lacticaseibacillus paracasei	-	Bacillota	Prokaryote	NC_028783	0.0006	912
NC_028835	1739608	1739608-1	38751	Lactobacillus phage CL2	dsDNA	1597	Lacticaseibacillus paracasei	-	Bacillota	Prokaryote	NC_028835	0	913
NC_028911	1739611	1739611-1	34176	Lactobacillus phage iLp1308	dsDNA	1597	Lacticaseibacillus paracasei	-	Bacillota	Prokaryote	NC_028911	0	914
NC_028888	1739607	1739607-1	39474	Lactobacillus phage CL1	dsDNA	1597	Lacticaseibacillus paracasei	-	Bacillota	Prokaryote	NC_028888	0	915
NC_048625	2036055	2036055-1	38421	Lactobacillus phage T25	dsDNA	1597	Lacticaseibacillus paracasei	-	Bacillota	Prokaryote	NC_048625	0	916
NC_005893	279281	279281-1	39166	Lactobacillus phage phiAT3	dsDNA	1582	Lacticaseibacillus casei	-	Bacillota	Prokaryote	NC_005893	0	917
NC_007501	146269	146269-1	36466	Lactobacillus phage Lc-Nu	dsDNA	47715	Lacticaseibacillus rhamnosus	-	Bacillota	Prokaryote	NC_007501	0	918
NC_011104	496874	496874-1	39989	Lactobacillus phage Lrm1	dsDNA	47715	Lacticaseibacillus rhamnosus	-	Bacillota	Prokaryote	NC_011104	0.0008	919
NC_048737	1932007	1932007-1	40721	Lactobacillus phage BH1	dsDNA	47715	Lacticaseibacillus rhamnosus	-	Bacillota	Prokaryote	NC_048737	0	920
NC_004112	51369	51369-1	43411	Lactobacillus phage A2	dsDNA	1582	Lacticaseibacillus casei	-	Bacillota	Prokaryote	NC_004112	0.0008	921
NC_048680	2041454	2041454-1	44260	Lactobacillus phage LJ	dsDNA	1215914	Lacticaseibacillus casei W56	-	Bacillota	Prokaryote	NC_048680	0.0008	922
NC_022757	39103	39103-1	38880	Lactobacillus phage PL-1	dsDNA	1597	Lacticaseibacillus paracasei	-	Bacillota	Prokaryote	NC_022757	0	923
NC_022756	1414736	1414736-1	40931	Lactobacillus phage J-1	dsDNA	1597	Lacticaseibacillus paracasei	-	Bacillota	Prokaryote	NC_022756	0	924
LC513943	2683673	2683673-1	40248	Enterococcus phage vB_EfaS-DELF1	dsDNA	1351	Enterococcus faecalis	-	Bacillota	Prokaryote	LC513943	0.0013	925
NC_028826	1718158	1718158-1	42265	Enterococcus phage IME-EFm5	dsDNA	1352	Enterococcus faecium	-	Bacillota	Prokaryote	NC_028826	0.0013	926
NC_024356	1445858	1445858-1	42597	Enterococcus phage IME-EFm1	dsDNA	1352	Enterococcus faecium	-	Bacillota	Prokaryote	NC_024356	0.0013	927
MK125140	2488858	2488858-1	41994	Enterococcus phage Nonaheksakonda	dsDNA	1351	Enterococcus faecalis	-	Bacillota	Prokaryote	MK125140	0.0011	928
MT119359	2719592	2719592-1	39708	Enterococcus phage heks	dsDNA	1351	Enterococcus faecalis	-	Bacillota	Prokaryote	MT119359	0.0011	929
MK721190	2546632	2546632-1	41133	Enterococcus phage vB_EfaS_Ef6.4	dsDNA	1351	Enterococcus faecalis	-	Bacillota	Prokaryote	MK721190	0.0011	930
MK982307	2577028	2577028-1	40880	Enterococcus phage MSF2	dsDNA	1351	Enterococcus faecalis	-	Bacillota	Prokaryote	MK982307	0.0011	931
MK721187	2546631	2546631-1	40429	Enterococcus phage vB_EfaS_Ef6.1	dsDNA	1351	Enterococcus faecalis	-	Bacillota	Prokaryote	MK721187	0	932
NC_023595	1416012	1416012-1	41687	Enterococcus phage IME_EF3	dsDNA	1351	Enterococcus faecalis	-	Bacillota	Prokaryote	NC_023595	0	933
NC_042127	2175688	2175688-1	40836	Enterococcus phage vB_EfaS_AL2	dsDNA	1351	Enterococcus faecalis	-	Bacillota	Prokaryote	NC_042127	0.0011	934
MH375074	2233540	2233540-1	40876	Enterococcus phage LY0323	dsDNA	1351	Enterococcus faecalis	-	Bacillota	Prokaryote	MH375074	0.0012	935
NC_023551	1432658	1432658-1	40692	Enterococcus phage IME-EF4	dsDNA	35783	Enterococcus sp.	-	Bacillota	Prokaryote	NC_023551	0.0011	936
NC_031260	1647400	1647400-1	41170	Enterococcus phage Ec-ZZ2	dsDNA	1352	Enterococcus faecium	-	Bacillota	Prokaryote	NC_031260	0.0011	937
NC_031051	1871692	1871692-1	37933	Enterococcus phage SANTOR1	dsDNA	1169286	Enterococcus faecalis ATCC 19433	-	Bacillota	Prokaryote	NC_031051	0.0011	938
NC_042022	2030923	2030923-1	41081	Enterococcus phage phiSHEF4	dsDNA	1351	Enterococcus faecalis	-	Bacillota	Prokaryote	NC_042022	0.0011	939
MG264739	2050964	2050964-1	40139	Enterococcus phage phiNASRA1	dsDNA	1351	Enterococcus faecalis	-	Bacillota	Prokaryote	MG264739	0	940
MH355583	2234084	2234084-1	40203	Enterococcus phage vB_EfaS_LM99	dsDNA	1351	Enterococcus faecalis	-	Bacillota	Prokaryote	MH355583	0.0011	941
NC_042023	2030924	2030924-1	41598	Enterococcus phage phiSHEF5	dsDNA	1351	Enterococcus faecalis	-	Bacillota	Prokaryote	NC_042023	0	942
NC_042126	2175687	2175687-1	40789	Enterococcus phage vB_EfaS_AL3	dsDNA	1351	Enterococcus faecalis	-	Bacillota	Prokaryote	NC_042126	0.0011	943
NC_042125	2172042	2172042-1	40934	Enterococcus phage LY0322	dsDNA	1351	Enterococcus faecalis	-	Bacillota	Prokaryote	NC_042125	0	944
NC_028990	1747289	1747289-1	38886	Enterococcus phage vB_EfaS_IME196	dsDNA	1351	Enterococcus faecalis	-	Bacillota	Prokaryote	NC_028990	0	945
MK360024	2501744	2501744-1	40975	Enterococcus phage vB_EfaS_Max	dsDNA	1351	Enterococcus faecalis	-	Bacillota	Prokaryote	MK360024	0	946
NC_042021	2030922	2030922-1	41712	Enterococcus phage phiSHEF2	dsDNA	1351	Enterococcus faecalis	-	Bacillota	Prokaryote	NC_042021	0	947
NC_025465	1204540	1204540-1	40923	Enterococcus phage EfaCPT1	dsDNA	1351	Enterococcus faecalis	-	Bacillota	Prokaryote	NC_025465	0	948
NC_042134	1476978	1476978-1	41257	Enterococcus phage AUEF3	dsDNA	1351	Enterococcus faecalis	-	Bacillota	Prokaryote	NC_042134	0	949
MK721200	2546629	2546629-1	39115	Enterococcus phage vB_EfaS_Ef5.3	dsDNA	1351	Enterococcus faecalis	-	Bacillota	Prokaryote	MK721200	0.0011	950
MK721199	2546627	2546627-1	41141	Enterococcus phage vB_EfaS_Ef5.1	dsDNA	1351	Enterococcus faecalis	-	Bacillota	Prokaryote	MK721199	0.0011	951
MK721191	2546630	2546630-1	40685	Enterococcus phage vB_EfaS_Ef5.4	dsDNA	1351	Enterococcus faecalis	-	Bacillota	Prokaryote	MK721191	0.0011	952
MK721186	2546628	2546628-1	41418	Enterococcus phage vB_EfaS_Ef5.2	dsDNA	1351	Enterococcus faecalis	-	Bacillota	Prokaryote	MK721186	0	953
NC_042101	2070197	2070197-1	41489	Enterococcus phage PMBT2	dsDNA	1351	Enterococcus faecalis	-	Bacillota	Prokaryote	NC_042101	0	954
NC_012419	627087	627087-1	21115	Enterococcus phage EFAP-1	dsDNA	1351	Enterococcus faecalis	-	Bacillota	Prokaryote	NC_012419	0	955
NC_005354	139872	139872-1	38384	Lactobacillus prophage Lj928	dsDNA	33959	Lactobacillus johnsonii	-	Bacillota	Prokaryote	NC_005354	0	956
NC_029068	1567453	1567453-1	31703	Lactobacillus phage LfeSau	dsDNA	1613	Limosilactobacillus fermentum	-	Bacillota	Prokaryote	NC_029068	0	957
NC_031101	1837862	1837862-1	33697	Weissella phage WCP30	dsDNA	1896315	Weissella sp.	-	Bacillota	Prokaryote	NC_031101	0	958
NC_006936	2892345	2892345-1	36674	Lactobacillus phage phiJL-1	dsDNA	1578	Lactobacillus	-	Bacillota	Prokaryote	NC_006936	0.001	959
NC_016161	2681621	2681621-1	38013	Pediococcus phage cIP1	dsDNA	1253	Pediococcus	-	Bacillota	Prokaryote	NC_016161	0.0009	960
NC_019916	2892340	2892340-1	38002	Lactobacillus phage ATCC8014	dsDNA	1590	Lactiplantibacillus plantarum	-	Bacillota	Prokaryote	NC_019916	0.0008	961
NC_015252	764561	764561-1	36953	Brochothrix phage NF5	dsDNA	2756	Brochothrix thermosphacta	-	Bacillota	Prokaryote	NC_015252	0.001	962
NC_015254	764562	764562-1	41518	Brochothrix phage BL3	dsDNA	2756	Brochothrix thermosphacta	-	Bacillota	Prokaryote	NC_015254	0.001	963
NC_005355	139870	139870-1	40190	Lactobacillus prophage Lj965	dsDNA	33959	Lactobacillus johnsonii	-	Bacillota	Prokaryote	NC_005355	0	964
NC_023559	1435411	1435411-1	46145	Oenococcus phage phi9805	dsDNA	1247	Oenococcus oeni	-	Bacillota	Prokaryote	NC_023559	0	965
NC_023560	1432848	1432848-1	43454	Oenococcus phage phiS13	dsDNA	1247	Oenococcus oeni	-	Bacillota	Prokaryote	NC_023560	0	966
NC_023571	1432847	1432847-1	46243	Oenococcus phage phiS11	dsDNA	1247	Oenococcus oeni	-	Bacillota	Prokaryote	NC_023571	0	967
NC_031016	1815955	1815955-1	40273	Lactococcus phage PLgT-1	dsDNA	420890	Lactococcus garvieae Lg2	-	Bacillota	Prokaryote	NC_031016	0.0009	968
GQ478087	673838	673838-1	40275	Enterococcus phage phiFL3B	dsDNA	1351	Enterococcus faecalis	-	Bacillota	Prokaryote	GQ478087	0.0013	969
NC_013648	673837	673837-1	39576	Enterococcus phage phiFL3A	dsDNA	1351	Enterococcus faecalis	-	Bacillota	Prokaryote	NC_013648	0.0013	970
GQ478085	673836	673836-1	36826	Enterococcus phage phiFL2B	dsDNA	1351	Enterococcus faecalis	-	Bacillota	Prokaryote	GQ478085	0.0013	971
NC_013643	673835	673835-1	36270	Enterococcus phage phiFL2A	dsDNA	1351	Enterococcus faecalis	-	Bacillota	Prokaryote	NC_013643	0.0013	972
NC_013646	673832	673832-1	38764	Enterococcus phage phiFL1A	dsDNA	1351	Enterococcus faecalis	-	Bacillota	Prokaryote	NC_013646	0.0013	973
GQ478083	673834	673834-1	38721	Enterococcus phage phiFL1C	dsDNA	1351	Enterococcus faecalis	-	Bacillota	Prokaryote	GQ478083	0.0013	974
GQ478082	673833	673833-1	38989	Enterococcus phage phiFL1B	dsDNA	1351	Enterococcus faecalis	-	Bacillota	Prokaryote	GQ478082	0.0013	975
NC_013644	673839	673839-1	37856	Enterococcus phage phiFL4A	dsDNA	1351	Enterococcus faecalis	-	Bacillota	Prokaryote	NC_013644	0	976
MN995824	2712942	2712942-1	37561	Enterococcus phage EFP1	dsDNA	1351	Enterococcus faecalis	-	Bacillota	Prokaryote	MN995824	0	977
NC_049809	254253	254253-1	31106	Lactococcus phage Q33	dsDNA	1358	Lactococcus lactis	-	Bacillota	Prokaryote	NC_049809	0	978
NC_049810	1868848	1868848-1	30745	Lactococcus phage 50902	dsDNA	1358	Lactococcus lactis	-	Bacillota	Prokaryote	NC_049810	0	979
NC_021861	1229751	1229751-1	30910	Lactococcus phage BM13	dsDNA	1358	Lactococcus lactis	-	Bacillota	Prokaryote	NC_021861	0	980
NC_049812	2662293	2662293-1	31050	Lactococcus phage P1045	dsDNA	1358	Lactococcus lactis	-	Bacillota	Prokaryote	NC_049812	0	981
NC_049811	1868853	1868853-1	30556	Lactococcus phage 62503	dsDNA	1358	Lactococcus lactis	-	Bacillota	Prokaryote	NC_049811	0	982
NC_002668	151537	151537-1	36949	Lactococcus phage bIL309	dsDNA	272623	Lactococcus lactis subsp. lactis Il1403	-	Bacillota	Prokaryote	NC_002668	0	983
NC_002667	151536	151536-1	41834	Lactococcus phage bIL286	dsDNA	272623	Lactococcus lactis subsp. lactis Il1403	-	Bacillota	Prokaryote	NC_002667	0	984
NC_004746	201847	201847-1	36596	Lactococcus phage 4268	dsDNA	1357	Lactococcus	-	Bacillota	Prokaryote	NC_004746	0	985
NC_056724	31754	31754-2	40003	Lactococcus phage BK5-T	dsDNA	1357	Lactococcus	-	Bacillota	Prokaryote	NC_056724	0	986
NC_002796	31754	31754-1	40003	Lactococcus phage BK5-T	dsDNA	1357	Lactococcus	-	Bacillota	Prokaryote	NC_002796	0	987
NC_031064	1871690	1871690-1	36202	Lactococcus phage 98201	dsDNA	1358	Lactococcus lactis	-	Bacillota	Prokaryote	NC_031064	0	988
DQ394810	444474	444474-1	33641	Lactococcus phage phismq86	dsDNA	1357	Lactococcus	-	Bacillota	Prokaryote	DQ394810	0	989
NC_031013	1871678	1871678-1	34396	Lactococcus phage 28201	dsDNA	1358	Lactococcus lactis	-	Bacillota	Prokaryote	NC_031013	0	990
DQ394808	374527	374527-1	35992	Lactococcus phage ul36.t1	dsDNA	1358	Lactococcus lactis	-	Bacillota	Prokaryote	DQ394808	0	991
DQ394809	374529	374529-1	34897	Lactococcus phage ul36.t1k1	dsDNA	1358	Lactococcus lactis	-	Bacillota	Prokaryote	DQ394809	0	992
DQ394807	374526	374526-1	35594	Lactococcus phage ul36.k1t1	dsDNA	1358	Lactococcus lactis	-	Bacillota	Prokaryote	DQ394807	0	993
NC_002666	151535	151535-1	35538	Lactococcus phage bIL285	dsDNA	272623	Lactococcus lactis subsp. lactis Il1403	-	Bacillota	Prokaryote	NC_002666	0	994
DQ394806	374525	374525-1	37131	Lactococcus phage ul36.k1	dsDNA	1358	Lactococcus lactis	-	Bacillota	Prokaryote	DQ394806	0	995
NC_004066	114416	114416-1	36798	Lactococcus phage ul36	dsDNA	1358	Lactococcus lactis	-	Bacillota	Prokaryote	NC_004066	0	996
NC_002747	35345	35345-1	37667	Lactococcus phage TP901-1	dsDNA	1358	Lactococcus lactis	-	Bacillota	Prokaryote	NC_002747	0	997
NC_002703	35241	35241-1	38347	Lactococcus phage Tuc2009	dsDNA	1358	Lactococcus lactis	-	Bacillota	Prokaryote	NC_002703	0	998
DQ838728	354260	354260-1	33613	Lactococcus phage P335	dsDNA	1358	Lactococcus lactis	-	Bacillota	Prokaryote	DQ838728	0	999
NC_070901	1913081	1913081-1	35129	Streptococcus phage CHPC577	dsDNA	1308	Streptococcus thermophilus	-	Bacillota	Prokaryote	NC_070901	0.0012	1000
NC_070900	1913082	1913082-1	30077	Streptococcus phage CHPC926	dsDNA	1308	Streptococcus thermophilus	-	Bacillota	Prokaryote	NC_070900	0.0012	1001
NC_031023	1814960	1814960-1	32649	Streptococcus phage 9874	dsDNA	1308	Streptococcus thermophilus	-	Bacillota	Prokaryote	NC_031023	0.0011	1002
NC_070898	2419643	2419643-1	31738	Streptococcus phage SW22	dsDNA	1308	Streptococcus thermophilus	-	Bacillota	Prokaryote	NC_070898	0.0012	1003
NC_070899	2419636	2419636-1	32106	Streptococcus phage SW16	dsDNA	1308	Streptococcus thermophilus	-	Bacillota	Prokaryote	NC_070899	0.0012	1004
NC_031069	1814957	1814957-1	32729	Streptococcus phage 9871	dsDNA	1308	Streptococcus thermophilus	-	Bacillota	Prokaryote	NC_031069	0.0012	1005
NC_047763	1814959	1814959-1	32813	Streptococcus phage 9873	dsDNA	1308	Streptococcus thermophilus	-	Bacillota	Prokaryote	NC_047763	0.0012	1006
NC_031094	1814958	1814958-1	33105	Streptococcus phage 9872	dsDNA	1308	Streptococcus thermophilus	-	Bacillota	Prokaryote	NC_031094	0.0012	1007
NC_028666	1589270	1589270-1	36595	Streptococcus phage Str-PAP-1	dsDNA	1348	Streptococcus parauberis	-	Bacillota	Prokaryote	NC_028666	0	1008
NC_004996	157924	157924-1	34692	Streptococcus phage SM1	dsDNA	28037	Streptococcus mitis	-	Bacillota	Prokaryote	NC_004996	0	1009
NC_004586	198540	198540-1	34419	Streptococcus phage 315.3	dsDNA	198466	Streptococcus pyogenes MGAS315	-	Bacillota	Prokaryote	NC_004586	0	1010
NC_031017	1871687	1871687-1	32409	Lactococcus phage 63301	dsDNA	1358	Lactococcus lactis	-	Bacillota	Prokaryote	NC_031017	0	1011
NC_004302	43685	43685-1	33350	Lactococcus phage r1t	dsDNA	1357	Lactococcus	-	Bacillota	Prokaryote	NC_004302	0	1012
NC_005822	12390	12390-1	32172	Lactococcus phage phiLC3	dsDNA	1359	Lactococcus cremoris	-	Bacillota	Prokaryote	NC_005822	0	1013
NC_031040	1871681	1871681-1	31987	Lactococcus phage 50101	dsDNA	1358	Lactococcus lactis	-	Bacillota	Prokaryote	NC_031040	0	1014
NC_008721	413066	413066-1	36019	Streptococcus phage SMP	dsDNA	1307	Streptococcus suis	-	Bacillota	Prokaryote	NC_008721	0	1015
KC348598	1289595	1289595-1	33516	Streptococcus phage phi20c	dsDNA	1307	Streptococcus suis	-	Bacillota	Prokaryote	KC348598	0	1016
KC348600	1289597	1289597-1	38539	Streptococcus phage phi5218	dsDNA	1307	Streptococcus suis	-	Bacillota	Prokaryote	KC348600	0	1017
KC348599	1289596	1289596-1	42703	Streptococcus phage phi30c	dsDNA	1307	Streptococcus suis	-	Bacillota	Prokaryote	KC348599	0	1018
KC348604	1289601	1289601-1	35373	Streptococcus phage phiS10	dsDNA	1307	Streptococcus suis	-	Bacillota	Prokaryote	KC348604	0	1019
KC413987	1277891	1277891-1	35598	Streptococcus phage phiSS12	dsDNA	1005041	Streptococcus suis SS12	-	Bacillota	Prokaryote	KC413987	0	1020
KC348602	1289599	1289599-1	34367	Streptococcus phage phi891591	dsDNA	286604	Streptococcus suis 89/1591	-	Bacillota	Prokaryote	KC348602	0	1021
KC348601	1289598	1289598-1	36128	Streptococcus phage phi7917	dsDNA	1307	Streptococcus suis	-	Bacillota	Prokaryote	KC348601	0	1022
KC348603	1289600	1289600-1	49973	Streptococcus phage phiD12	dsDNA	1004952	Streptococcus suis D12	-	Bacillota	Prokaryote	KC348603	0	1023
NC_027396	1566990	1566990-1	33756	Streptococcus phage SpSL1	dsDNA	1313	Streptococcus pneumoniae	-	Bacillota	Prokaryote	NC_027396	0.0006	1024
NC_030946	1701842	1701842-1	33477	Streptococcus phage phiARI0923	dsDNA	1313	Streptococcus pneumoniae	-	Bacillota	Prokaryote	NC_030946	0	1025
NC_031941	1701814	1701814-1	34563	Streptococcus phage phiARI0131-2	dsDNA	1313	Streptococcus pneumoniae	-	Bacillota	Prokaryote	NC_031941	0	1026
NC_012756	644007	644007-1	31276	Streptococcus phage PH10	dsDNA	1303	Streptococcus oralis	-	Bacillota	Prokaryote	NC_012756	0.0007	1027
NC_031907	1701837	1701837-1	33181	Streptococcus phage phiARI0746	dsDNA	1313	Streptococcus pneumoniae	-	Bacillota	Prokaryote	NC_031907	0	1028
NC_031923	1701828	1701828-1	42186	Streptococcus phage phiARI0468-2	dsDNA	1313	Streptococcus pneumoniae	-	Bacillota	Prokaryote	NC_031923	0	1029
NC_031913	1701824	1701824-1	41807	Streptococcus phage phiARI0460-1	dsDNA	1313	Streptococcus pneumoniae	-	Bacillota	Prokaryote	NC_031913	0	1030
KJ417497	1461246	1461246-1	41323	Streptococcus phage Spn1	dsDNA	1313	Streptococcus pneumoniae	-	Bacillota	Prokaryote	KJ417497	0	1031
NC_031901	1701813	1701813-1	42927	Streptococcus phage phiARI0131-1	dsDNA	1313	Streptococcus pneumoniae	-	Bacillota	Prokaryote	NC_031901	0	1032
NC_024357	1448274	1448274-1	39360	Streptococcus phage K13	dsDNA	1313	Streptococcus pneumoniae	-	Bacillota	Prokaryote	NC_024357	0	1033
NC_031920	1701811	1701811-1	41105	Streptococcus phage phiARI0004	dsDNA	1313	Streptococcus pneumoniae	-	Bacillota	Prokaryote	NC_031920	0	1034
NC_031929	1701827	1701827-1	41063	Streptococcus phage phiARI0468-1	dsDNA	1313	Streptococcus pneumoniae	-	Bacillota	Prokaryote	NC_031929	0	1035
NC_031910	1701812	1701812-1	41887	Streptococcus phage phiARI0031	dsDNA	1313	Streptococcus pneumoniae	-	Bacillota	Prokaryote	NC_031910	0	1036
NC_024370	1448276	1448276-1	39965	Streptococcus phage IC1	dsDNA	1313	Streptococcus pneumoniae	-	Bacillota	Prokaryote	NC_024370	0	1037
NC_031942	1701826	1701826-1	40498	Streptococcus phage phiARI0462	dsDNA	1313	Streptococcus pneumoniae	-	Bacillota	Prokaryote	NC_031942	0	1038
NC_024361	1448273	1448273-1	38392	Streptococcus phage DCC1738	dsDNA	1313	Streptococcus pneumoniae	-	Bacillota	Prokaryote	NC_024361	0	1039
NC_028700	35344	35344-1	37976	Streptococcus phage T12	dsDNA	1314	Streptococcus pyogenes	-	Bacillota	Prokaryote	NC_028700	0	1040
NC_004588	198542	198542-1	38206	Streptococcus phage 315.5	dsDNA	198466	Streptococcus pyogenes MGAS315	-	Bacillota	Prokaryote	NC_004588	0	1041
NC_004585	198539	198539-1	41072	Streptococcus phage 315.2	dsDNA	198466	Streptococcus pyogenes MGAS315	-	Bacillota	Prokaryote	NC_004585	0	1042
JX409894	1225805	1225805-1	41660	Streptococcus phage LYGO9	dsDNA	1311	Streptococcus agalactiae	-	Bacillota	Prokaryote	JX409894	0.0005	1043
JX409895	1225806	1225806-1	43028	Streptococcus phage JX01	dsDNA	1311	Streptococcus agalactiae	-	Bacillota	Prokaryote	JX409895	0.0005	1044
NC_009018	423476	423476-1	38528	Streptococcus phage phi3396	dsDNA	1334	Streptococcus dysgalactiae	-	Bacillota	Prokaryote	NC_009018	0	1045
NC_004584	198538	198538-1	39538	Streptococcus phage 315.1	dsDNA	198466	Streptococcus pyogenes MGAS315	-	Bacillota	Prokaryote	NC_004584	0	1046
NC_003157	173707	173707-1	43106	Streptococcus phage phiNIH1.1	dsDNA	1301	Streptococcus	-	Bacillota	Prokaryote	NC_003157	0	1047
NC_004587	198541	198541-1	41796	Streptococcus phage 315.4	dsDNA	198466	Streptococcus pyogenes MGAS315	-	Bacillota	Prokaryote	NC_004587	0	1048
NC_009819	403905	403905-1	40539	Streptococcus phage P9	dsDNA	1336	Streptococcus equi	-	Bacillota	Prokaryote	NC_009819	0	1049
NC_004589	198543	198543-1	40014	Streptococcus phage 315.6	dsDNA	198466	Streptococcus pyogenes MGAS315	-	Bacillota	Prokaryote	NC_004589	0	1050
NC_010945	537874	537874-1	39136	Streptococcus phage PH15	dsDNA	1302	Streptococcus gordonii	-	Bacillota	Prokaryote	NC_010945	0.0013	1051
NC_028697	1701850	1701850-1	33900	Streptococcus phage A25	dsDNA	1314	Streptococcus pyogenes	-	Bacillota	Prokaryote	NC_028697	0	1052
KC413988	1277892	1277892-1	38940	Streptococcus phage phiST1	dsDNA	1004951	Streptococcus suis ST1	-	Bacillota	Prokaryote	KC413988	0.0008	1053
NC_019418	1239381	1239381-1	37282	Streptococcus phage phiNJ2	dsDNA	1307	Streptococcus suis	-	Bacillota	Prokaryote	NC_019418	0.0012	1054
NC_031915	1701830	1701830-1	37395	Streptococcus phage phiARI0468-4	dsDNA	1313	Streptococcus pneumoniae	-	Bacillota	Prokaryote	NC_031915	0	1055
NC_070930	1916202	1916202-1	37969	Streptococcus phage IPP66	dsDNA	1313	Streptococcus pneumoniae	-	Bacillota	Prokaryote	NC_070930	0	1056
NC_070929	1916190	1916190-1	36805	Streptococcus phage IPP52	dsDNA	1313	Streptococcus pneumoniae	-	Bacillota	Prokaryote	NC_070929	0	1057
DQ113772	341698	341698-1	38893	Streptococcus phage MM1 1998	dsDNA	1313	Streptococcus pneumoniae	-	Bacillota	Prokaryote	DQ113772	0	1058
NC_003050	120574	120574-1	40248	Streptococcus phage MM1	dsDNA	1301	Streptococcus	-	Bacillota	Prokaryote	NC_003050	0	1059
NC_022791	1267169	1267169-1	37375	Streptococcus phage phiBHN167	dsDNA	1313	Streptococcus pneumoniae	-	Bacillota	Prokaryote	NC_022791	0	1060
NC_070927	1897555	1897555-1	37631	Streptococcus phage SpGS-1	dsDNA	1313	Streptococcus pneumoniae	-	Bacillota	Prokaryote	NC_070927	0	1061
NC_070928	1916186	1916186-1	37848	Streptococcus phage IPP48	dsDNA	1130804	Streptococcus pneumoniae ST556	-	Bacillota	Prokaryote	NC_070928	0	1062
NC_070922	1916201	1916201-1	39046	Streptococcus phage IPP65	dsDNA	1313	Streptococcus pneumoniae	-	Bacillota	Prokaryote	NC_070922	0	1063
NC_070924	1916193	1916193-1	37847	Streptococcus phage IPP55	dsDNA	1313	Streptococcus pneumoniae	-	Bacillota	Prokaryote	NC_070924	0	1064
NC_070923	1916192	1916192-1	38900	Streptococcus phage IPP54	dsDNA	1313	Streptococcus pneumoniae	-	Bacillota	Prokaryote	NC_070923	0	1065
NC_070926	1916178	1916178-1	37761	Streptococcus phage IPP39	dsDNA	1313	Streptococcus pneumoniae	-	Bacillota	Prokaryote	NC_070926	0	1066
NC_070925	1916154	1916154-1	37252	Streptococcus phage IPP14	dsDNA	1313	Streptococcus pneumoniae	-	Bacillota	Prokaryote	NC_070925	0	1067
NC_071058	2492468	2492468-1	34785	Streptococcus phage CHPC1282	dsDNA	1308	Streptococcus thermophilus	-	Bacillota	Prokaryote	NC_071058	0.0012	1068
NC_071060	2419639	2419639-1	35153	Streptococcus phage SW19	dsDNA	1308	Streptococcus thermophilus	-	Bacillota	Prokaryote	NC_071060	0.001	1069
NC_071059	1971414	1971414-1	35966	Streptococcus phage P0095	dsDNA	1308	Streptococcus thermophilus	-	Bacillota	Prokaryote	NC_071059	0.0012	1070
NC_071051	2419654	2419654-1	34556	Streptococcus phage SW4	dsDNA	1308	Streptococcus thermophilus	-	Bacillota	Prokaryote	NC_071051	0.001	1071
NC_071053	2492466	2492466-1	33245	Streptococcus phage CHPC1198	dsDNA	1308	Streptococcus thermophilus	-	Bacillota	Prokaryote	NC_071053	0.001	1072
NC_012753	646413	646413-1	37184	Streptococcus phage 5093	dsDNA	1308	Streptococcus thermophilus	-	Bacillota	Prokaryote	NC_012753	0.0012	1073
NC_071052	2419647	2419647-1	33953	Streptococcus phage SW27	dsDNA	1308	Streptococcus thermophilus	-	Bacillota	Prokaryote	NC_071052	0.0012	1074
NC_071055	2483877	2483877-1	32092	Streptococcus phage SW24	dsDNA	1308	Streptococcus thermophilus	-	Bacillota	Prokaryote	NC_071055	0.001	1075
NC_071057	1913083	1913083-1	33507	Streptococcus phage CHPC1151	dsDNA	1308	Streptococcus thermophilus	-	Bacillota	Prokaryote	NC_071057	0.0012	1076
NC_071054	1971412	1971412-1	34932	Streptococcus phage P0093	dsDNA	1308	Streptococcus thermophilus	-	Bacillota	Prokaryote	NC_071054	0.0012	1077
NC_071056	1971411	1971411-1	34580	Streptococcus phage P0092	dsDNA	1308	Streptococcus thermophilus	-	Bacillota	Prokaryote	NC_071056	0.0012	1078
NC_023503	1392231	1392231-1	48800	Streptococcus phage 20617	dsDNA	1091038	Streptococcus thermophilus DSM 20617	Aliceevansviridae	Bacillota	Prokaryote	NC_023503	0	1079
NC_071086	2184051	2184051-1	39878	Streptococcus phage VS-2018a	dsDNA	1308	Streptococcus thermophilus	-	Bacillota	Prokaryote	NC_071086	0.0012	1080
NC_071072	2365056	2365056-1	36775	Streptococcus phage CHPC952	dsDNA	1308	Streptococcus thermophilus	-	Bacillota	Prokaryote	NC_071072	0.0012	1081
NC_071062	2365027	2365027-1	33791	Streptococcus phage CHPC1109	dsDNA	1308	Streptococcus thermophilus	-	Bacillota	Prokaryote	NC_071062	0.0015	1082
NC_071070	2365052	2365052-1	36490	Streptococcus phage CHPC931	dsDNA	1308	Streptococcus thermophilus	-	Bacillota	Prokaryote	NC_071070	0.0011	1083
NC_071069	2365041	2365041-1	37080	Streptococcus phage CHPC869	dsDNA	1308	Streptococcus thermophilus	-	Bacillota	Prokaryote	NC_071069	0.0011	1084
NC_071065	2365032	2365032-1	36876	Streptococcus phage CHPC1246	dsDNA	1308	Streptococcus thermophilus	-	Bacillota	Prokaryote	NC_071065	0.0012	1085
NC_071064	2365031	2365031-1	39384	Streptococcus phage CHPC1230	dsDNA	1308	Streptococcus thermophilus	-	Bacillota	Prokaryote	NC_071064	0.0012	1086
NC_071061	2365016	2365016-1	42019	Streptococcus phage CHPC1042	dsDNA	1308	Streptococcus thermophilus	-	Bacillota	Prokaryote	NC_071061	0.0019	1087
NC_071067	2365034	2365034-1	38383	Streptococcus phage CHPC1248	dsDNA	1308	Streptococcus thermophilus	-	Bacillota	Prokaryote	NC_071067	0.0012	1088
NC_071066	2365033	2365033-1	35543	Streptococcus phage CHPC1247	dsDNA	1308	Streptococcus thermophilus	-	Bacillota	Prokaryote	NC_071066	0.0012	1089
NC_071079	1971440	1971440-1	36931	Streptococcus phage P7955	dsDNA	1308	Streptococcus thermophilus	-	Bacillota	Prokaryote	NC_071079	0.0011	1090
NC_071075	1971436	1971436-1	34123	Streptococcus phage P7951	dsDNA	1308	Streptococcus thermophilus	-	Bacillota	Prokaryote	NC_071075	0.001	1091
NC_020197	73422	73422-1	45606	Streptococcus phage TP-J34	dsDNA	1308	Streptococcus thermophilus	-	Bacillota	Prokaryote	NC_020197	0.0011	1092
NC_022776	1385385	1385385-1	41757	Streptococcus phage TP-778L	dsDNA	1308	Streptococcus thermophilus	Aliceevansviridae	Bacillota	Prokaryote	NC_022776	0.0011	1093
NC_071073	1971417	1971417-1	38139	Streptococcus phage P4761	dsDNA	1308	Streptococcus thermophilus	-	Bacillota	Prokaryote	NC_071073	0.0011	1094
NC_002214	2681625	2681625-1	39807	Streptococcus phage Sfi11	dsDNA	1301	Streptococcus	Aliceevansviridae	Bacillota	Prokaryote	NC_002214	0.001	1095
NC_004303	2681626	2681626-1	43075	Streptococcus phage 01205	dsDNA	1308	Streptococcus thermophilus	Aliceevansviridae	Bacillota	Prokaryote	NC_004303	0.0011	1096
NC_071082	2419633	2419633-1	36587	Streptococcus phage SW13	dsDNA	1308	Streptococcus thermophilus	Aliceevansviridae	Bacillota	Prokaryote	NC_071082	0.0011	1097
NC_071077	1971438	1971438-1	35786	Streptococcus phage P7953	dsDNA	1308	Streptococcus thermophilus	Aliceevansviridae	Bacillota	Prokaryote	NC_071077	0.0011	1098
NC_071078	1971439	1971439-1	35688	Streptococcus phage P7954	dsDNA	1308	Streptococcus thermophilus	Aliceevansviridae	Bacillota	Prokaryote	NC_071078	0.0011	1099
NC_071076	1971437	1971437-1	37594	Streptococcus phage P7952	dsDNA	1308	Streptococcus thermophilus	Aliceevansviridae	Bacillota	Prokaryote	NC_071076	0.0011	1100
NC_071068	2365037	2365037-1	40404	Streptococcus phage CHPC640	dsDNA	1308	Streptococcus thermophilus	Aliceevansviridae	Bacillota	Prokaryote	NC_071068	0.001	1101
NC_013598	2919543	2919543-1	35525	Streptococcus phage ALQ13.2	dsDNA	1308	Streptococcus thermophilus	Aliceevansviridae	Bacillota	Prokaryote	NC_013598	0.0011	1102
NC_071083	2419634	2419634-1	35913	Streptococcus phage SW14	dsDNA	1308	Streptococcus thermophilus	Aliceevansviridae	Bacillota	Prokaryote	NC_071083	0.0012	1103
NC_071081	2419631	2419631-1	35056	Streptococcus phage SW1151	dsDNA	1308	Streptococcus thermophilus	Aliceevansviridae	Bacillota	Prokaryote	NC_071081	0.0012	1104
NC_071071	2365055	2365055-1	36471	Streptococcus phage CHPC951	dsDNA	1308	Streptococcus thermophilus	Aliceevansviridae	Bacillota	Prokaryote	NC_071071	0.0011	1105
NC_071063	2365029	2365029-1	35353	Streptococcus phage CHPC1152	dsDNA	1308	Streptococcus thermophilus	Aliceevansviridae	Bacillota	Prokaryote	NC_071063	0.0011	1106
NC_071084	2419635	2419635-1	34289	Streptococcus phage SW15	dsDNA	1308	Streptococcus thermophilus	Aliceevansviridae	Bacillota	Prokaryote	NC_071084	0.0012	1107
NC_071085	2419638	2419638-1	34825	Streptococcus phage SW18	dsDNA	1308	Streptococcus thermophilus	Aliceevansviridae	Bacillota	Prokaryote	NC_071085	0.0012	1108
NC_071074	1971427	1971427-1	34907	Streptococcus phage P7571	dsDNA	1308	Streptococcus thermophilus	Aliceevansviridae	Bacillota	Prokaryote	NC_071074	0.0011	1109
NC_010353	2914004	2914004-1	35543	Streptococcus phage 858	dsDNA	1308	Streptococcus thermophilus	Aliceevansviridae	Bacillota	Prokaryote	NC_010353	0.0012	1110
NC_071080	1971445	1971445-1	34469	Streptococcus phage P9853	dsDNA	1308	Streptococcus thermophilus	Aliceevansviridae	Bacillota	Prokaryote	NC_071080	0.0012	1111
NC_007019	2908019	2908019-1	34704	Streptococcus phage 2972	dsDNA	1308	Streptococcus thermophilus	Aliceevansviridae	Bacillota	Prokaryote	NC_007019	0.0012	1112
NC_018285	1051631	1051631-1	40758	Streptococcus phage YMC-2011	dsDNA	1046629	Streptococcus salivarius 57.I	-	Bacillota	Prokaryote	NC_018285	0	1113
NC_070702	1971430	1971430-1	36298	Streptococcus phage P7574	dsDNA	1308	Streptococcus thermophilus	Aliceevansviridae	Bacillota	Prokaryote	NC_070702	0.0011	1114
NC_070681	2365051	2365051-1	36350	Streptococcus phage CHPC930	dsDNA	1308	Streptococcus thermophilus	Aliceevansviridae	Bacillota	Prokaryote	NC_070681	0.0011	1115
NC_070672	2365039	2365039-1	38531	Streptococcus phage CHPC663	dsDNA	1308	Streptococcus thermophilus	Aliceevansviridae	Bacillota	Prokaryote	NC_070672	0.0008	1116
NC_002185	2905727	2905727-1	35466	Streptococcus phage 7201	dsDNA	1308	Streptococcus thermophilus	Aliceevansviridae	Bacillota	Prokaryote	NC_002185	0.0011	1117
NC_070678	2365047	2365047-1	34759	Streptococcus phage CHPC925	dsDNA	1308	Streptococcus thermophilus	Aliceevansviridae	Bacillota	Prokaryote	NC_070678	0.0011	1118
NC_070676	2365045	2365045-1	36011	Streptococcus phage CHPC879	dsDNA	1308	Streptococcus thermophilus	Aliceevansviridae	Bacillota	Prokaryote	NC_070676	0.0011	1119
NC_070690	1971410	1971410-1	35653	Streptococcus phage P0091	dsDNA	1308	Streptococcus thermophilus	Aliceevansviridae	Bacillota	Prokaryote	NC_070690	0.0012	1120
NC_070671	2365038	2365038-1	35715	Streptococcus phage CHPC642	dsDNA	1308	Streptococcus thermophilus	Aliceevansviridae	Bacillota	Prokaryote	NC_070671	0.0012	1121
NC_070725	2069608	2069608-1	38253	Streptococcus phage vB_SthS_VA214	dsDNA	1308	Streptococcus thermophilus	Aliceevansviridae	Bacillota	Prokaryote	NC_070725	0.0011	1122
NC_070660	2365012	2365012-1	36333	Streptococcus phage CHPC1036	dsDNA	1308	Streptococcus thermophilus	Aliceevansviridae	Bacillota	Prokaryote	NC_070660	0.0011	1123
NC_070718	2419649	2419649-1	37181	Streptococcus phage SW3	dsDNA	1308	Streptococcus thermophilus	Aliceevansviridae	Bacillota	Prokaryote	NC_070718	0.0012	1124
NC_070688	2041505	2041505-1	34328	Streptococcus phage M19	dsDNA	1308	Streptococcus thermophilus	Aliceevansviridae	Bacillota	Prokaryote	NC_070688	0.0012	1125
NC_070693	1971418	1971418-1	37235	Streptococcus phage P5641	dsDNA	1308	Streptococcus thermophilus	Aliceevansviridae	Bacillota	Prokaryote	NC_070693	0.0011	1126
NC_070664	2365021	2365021-1	40037	Streptococcus phage CHPC1062	dsDNA	1308	Streptococcus thermophilus	Aliceevansviridae	Bacillota	Prokaryote	NC_070664	0.0011	1127
NC_070682	2365054	2365054-1	35299	Streptococcus phage CHPC950	dsDNA	1308	Streptococcus thermophilus	Aliceevansviridae	Bacillota	Prokaryote	NC_070682	0.0012	1128
NC_070686	2006928	2006928-1	39707	Streptococcus phage D4276	dsDNA	1308	Streptococcus thermophilus	Aliceevansviridae	Bacillota	Prokaryote	NC_070686	0.0011	1129
NC_070679	2365048	2365048-1	37303	Streptococcus phage CHPC927	dsDNA	1308	Streptococcus thermophilus	Aliceevansviridae	Bacillota	Prokaryote	NC_070679	0.0012	1130
NC_070675	2365044	2365044-1	39965	Streptococcus phage CHPC877	dsDNA	1308	Streptococcus thermophilus	Aliceevansviridae	Bacillota	Prokaryote	NC_070675	0.0011	1131
NC_070669	2365035	2365035-1	37005	Streptococcus phage CHPC572	dsDNA	1308	Streptococcus thermophilus	Aliceevansviridae	Bacillota	Prokaryote	NC_070669	0.0011	1132
NC_070663	2365018	2365018-1	34790	Streptococcus phage CHPC1046	dsDNA	1308	Streptococcus thermophilus	Aliceevansviridae	Bacillota	Prokaryote	NC_070663	0.0012	1133
NC_070662	2365017	2365017-1	34096	Streptococcus phage CHPC1045	dsDNA	1308	Streptococcus thermophilus	Aliceevansviridae	Bacillota	Prokaryote	NC_070662	0.0011	1134
NC_070654	2041496	2041496-1	35936	Streptococcus phage 7A5	dsDNA	1308	Streptococcus thermophilus	Aliceevansviridae	Bacillota	Prokaryote	NC_070654	0.0011	1135
NC_070713	2041508	2041508-1	35283	Streptococcus phage STP1	dsDNA	1308	Streptococcus thermophilus	Aliceevansviridae	Bacillota	Prokaryote	NC_070713	0.0011	1136
NC_070687	2041504	2041504-1	36884	Streptococcus phage L5A1	dsDNA	1308	Streptococcus thermophilus	Aliceevansviridae	Bacillota	Prokaryote	NC_070687	0.0011	1137
NC_070655	2041501	2041501-1	36773	Streptococcus phage B0	dsDNA	1308	Streptococcus thermophilus	Aliceevansviridae	Bacillota	Prokaryote	NC_070655	0.0011	1138
NC_013645	2919544	2919544-1	34882	Streptococcus phage Abc2	dsDNA	1308	Streptococcus thermophilus	Aliceevansviridae	Bacillota	Prokaryote	NC_013645	0.0011	1139
NC_070674	2365043	2365043-1	36576	Streptococcus phage CHPC875	dsDNA	1308	Streptococcus thermophilus	Aliceevansviridae	Bacillota	Prokaryote	NC_070674	0.0012	1140
NC_070719	2483878	2483878-1	36836	Streptococcus phage SW5	dsDNA	1308	Streptococcus thermophilus	Aliceevansviridae	Bacillota	Prokaryote	NC_070719	0.0012	1141
NC_070717	2419640	2419640-1	37222	Streptococcus phage SW2	dsDNA	1308	Streptococcus thermophilus	Aliceevansviridae	Bacillota	Prokaryote	NC_070717	0.0012	1142
NC_070683	2365058	2365058-1	34277	Streptococcus phage CHPC979	dsDNA	1308	Streptococcus thermophilus	Aliceevansviridae	Bacillota	Prokaryote	NC_070683	0.0011	1143
NC_070712	1971449	1971449-1	35256	Streptococcus phage P9903	dsDNA	1308	Streptococcus thermophilus	Aliceevansviridae	Bacillota	Prokaryote	NC_070712	0.0011	1144
NC_070711	1971448	1971448-1	35535	Streptococcus phage P9902	dsDNA	1308	Streptococcus thermophilus	Aliceevansviridae	Bacillota	Prokaryote	NC_070711	0.0012	1145
NC_070710	1971447	1971447-1	35211	Streptococcus phage P9901	dsDNA	1308	Streptococcus thermophilus	Aliceevansviridae	Bacillota	Prokaryote	NC_070710	0.0011	1146
NC_070653	1718279	1718279-1	36733	Streptococcus phage 73	dsDNA	1308	Streptococcus thermophilus	Aliceevansviridae	Bacillota	Prokaryote	NC_070653	0.0011	1147
NC_070720	2419655	2419655-1	34276	Streptococcus phage SW6	dsDNA	1308	Streptococcus thermophilus	Aliceevansviridae	Bacillota	Prokaryote	NC_070720	0.0011	1148
NC_070667	2365028	2365028-1	39069	Streptococcus phage CHPC1148	dsDNA	1308	Streptococcus thermophilus	Aliceevansviridae	Bacillota	Prokaryote	NC_070667	0.0012	1149
NC_070668	2365030	2365030-1	34912	Streptococcus phage CHPC1156	dsDNA	1308	Streptococcus thermophilus	Aliceevansviridae	Bacillota	Prokaryote	NC_070668	0.0012	1150
NC_070685	2108111	2108111-1	34083	Streptococcus phage D1811	dsDNA	1308	Streptococcus thermophilus	Aliceevansviridae	Bacillota	Prokaryote	NC_070685	0	1151
NC_070684	2108109	2108109-1	37757	Streptococcus phage D1024	dsDNA	1308	Streptococcus thermophilus	Aliceevansviridae	Bacillota	Prokaryote	NC_070684	0.0011	1152
NC_070673	2365042	2365042-1	38258	Streptococcus phage CHPC873	dsDNA	1308	Streptococcus thermophilus	Aliceevansviridae	Bacillota	Prokaryote	NC_070673	0.0012	1153
NC_070661	2365015	2365015-1	38840	Streptococcus phage CHPC1041	dsDNA	1308	Streptococcus thermophilus	Aliceevansviridae	Bacillota	Prokaryote	NC_070661	0.001	1154
NC_070726	2069609	2069609-1	41169	Streptococcus phage vB_SthS_VA460	dsDNA	1308	Streptococcus thermophilus	Aliceevansviridae	Bacillota	Prokaryote	NC_070726	0.0012	1155
NC_070715	2419630	2419630-1	36250	Streptococcus phage SW11	dsDNA	1308	Streptococcus thermophilus	Aliceevansviridae	Bacillota	Prokaryote	NC_070715	0.0012	1156
NC_070666	2365026	2365026-1	37028	Streptococcus phage CHPC1091	dsDNA	1308	Streptococcus thermophilus	Aliceevansviridae	Bacillota	Prokaryote	NC_070666	0.001	1157
NC_000872	2905688	2905688-1	40739	Streptococcus phage Sfi21	dsDNA	1308	Streptococcus thermophilus	Aliceevansviridae	Bacillota	Prokaryote	NC_000872	0.001	1158
NC_000871	2905685	2905685-1	37370	Streptococcus phage Sfi19	dsDNA	1308	Streptococcus thermophilus	Aliceevansviridae	Bacillota	Prokaryote	NC_000871	0.001	1159
NC_070677	2365046	2365046-1	37281	Streptococcus phage CHPC919	dsDNA	1308	Streptococcus thermophilus	Aliceevansviridae	Bacillota	Prokaryote	NC_070677	0.001	1160
NC_070716	2419632	2419632-1	35382	Streptococcus phage SW12	dsDNA	1308	Streptococcus thermophilus	Aliceevansviridae	Bacillota	Prokaryote	NC_070716	0.0013	1161
NC_070701	1971429	1971429-1	37715	Streptococcus phage P7573	dsDNA	1308	Streptococcus thermophilus	Aliceevansviridae	Bacillota	Prokaryote	NC_070701	0.001	1162
NC_070709	1971446	1971446-1	36979	Streptococcus phage P9854	dsDNA	1308	Streptococcus thermophilus	Aliceevansviridae	Bacillota	Prokaryote	NC_070709	0.0013	1163
NC_070708	1971443	1971443-1	35835	Streptococcus phage P9851	dsDNA	1308	Streptococcus thermophilus	Aliceevansviridae	Bacillota	Prokaryote	NC_070708	0.0011	1164
NC_070714	2419628	2419628-1	34821	Streptococcus phage SW1	dsDNA	1308	Streptococcus thermophilus	Aliceevansviridae	Bacillota	Prokaryote	NC_070714	0	1165
NC_070680	2365049	2365049-1	34022	Streptococcus phage CHPC928	dsDNA	1308	Streptococcus thermophilus	Aliceevansviridae	Bacillota	Prokaryote	NC_070680	0.0012	1166
NC_070658	2365009	2365009-1	35920	Streptococcus phage CHPC1029	dsDNA	1308	Streptococcus thermophilus	Aliceevansviridae	Bacillota	Prokaryote	NC_070658	0.0011	1167
NC_070692	1971416	1971416-1	35444	Streptococcus phage P3684	dsDNA	1308	Streptococcus thermophilus	Aliceevansviridae	Bacillota	Prokaryote	NC_070692	0.0011	1168
NC_070691	1971415	1971415-1	36168	Streptococcus phage P3681	dsDNA	1308	Streptococcus thermophilus	Aliceevansviridae	Bacillota	Prokaryote	NC_070691	0.0012	1169
NC_070707	1971435	1971435-1	35921	Streptococcus phage P7633	dsDNA	1308	Streptococcus thermophilus	Aliceevansviridae	Bacillota	Prokaryote	NC_070707	0.0011	1170
NC_070705	1971433	1971433-1	36164	Streptococcus phage P7631	dsDNA	1308	Streptococcus thermophilus	Aliceevansviridae	Bacillota	Prokaryote	NC_070705	0.0011	1171
NC_070706	1971434	1971434-1	35988	Streptococcus phage P7632	dsDNA	1308	Streptococcus thermophilus	Aliceevansviridae	Bacillota	Prokaryote	NC_070706	0.0011	1172
NC_070722	2419656	2419656-1	33930	Streptococcus phage SW8	dsDNA	1308	Streptococcus thermophilus	Aliceevansviridae	Bacillota	Prokaryote	NC_070722	0.0011	1173
NC_070651	1718281	1718281-1	34593	Streptococcus phage 128	dsDNA	1308	Streptococcus thermophilus	Aliceevansviridae	Bacillota	Prokaryote	NC_070651	0.0011	1174
NC_070698	1971424	1971424-1	35025	Streptococcus phage P7151	dsDNA	1308	Streptococcus thermophilus	Aliceevansviridae	Bacillota	Prokaryote	NC_070698	0.0011	1175
NC_070699	1971425	1971425-1	35663	Streptococcus phage P7152	dsDNA	1308	Streptococcus thermophilus	Aliceevansviridae	Bacillota	Prokaryote	NC_070699	0.0011	1176
NC_070694	1971419	1971419-1	34292	Streptococcus phage P5651	dsDNA	1308	Streptococcus thermophilus	Aliceevansviridae	Bacillota	Prokaryote	NC_070694	0.0011	1177
NC_070700	1971426	1971426-1	34507	Streptococcus phage P7154	dsDNA	1308	Streptococcus thermophilus	Aliceevansviridae	Bacillota	Prokaryote	NC_070700	0.0011	1178
NC_070723	2419660	2419660-1	35443	Streptococcus phage SWK3	dsDNA	1308	Streptococcus thermophilus	Aliceevansviridae	Bacillota	Prokaryote	NC_070723	0.0012	1179
NC_070724	2419663	2419663-1	34999	Streptococcus phage SWK6	dsDNA	1308	Streptococcus thermophilus	Aliceevansviridae	Bacillota	Prokaryote	NC_070724	0.0012	1180
NC_070721	2483879	2483879-1	35917	Streptococcus phage SW7	dsDNA	1308	Streptococcus thermophilus	Aliceevansviridae	Bacillota	Prokaryote	NC_070721	0.0012	1181
NC_070704	1971432	1971432-1	37202	Streptococcus phage P7602	dsDNA	1308	Streptococcus thermophilus	Aliceevansviridae	Bacillota	Prokaryote	NC_070704	0.0011	1182
NC_070703	1971431	1971431-1	35395	Streptococcus phage P7601	dsDNA	1308	Streptococcus thermophilus	Aliceevansviridae	Bacillota	Prokaryote	NC_070703	0.0011	1183
NC_070652	1718280	1718280-1	34239	Streptococcus phage 53	dsDNA	1308	Streptococcus thermophilus	Aliceevansviridae	Bacillota	Prokaryote	NC_070652	0.0012	1184
NC_002072	2932879	2932879-1	34815	Streptococcus phage DT1	dsDNA	1308	Streptococcus thermophilus	Aliceevansviridae	Bacillota	Prokaryote	NC_002072	0.0011	1185
NC_070670	2365036	2365036-1	35697	Streptococcus phage CHPC595	dsDNA	1308	Streptococcus thermophilus	Aliceevansviridae	Bacillota	Prokaryote	NC_070670	0.0011	1186
NC_070695	1971421	1971421-1	35843	Streptococcus phage P7132	dsDNA	1308	Streptococcus thermophilus	Aliceevansviridae	Bacillota	Prokaryote	NC_070695	0.001	1187
NC_070696	1971422	1971422-1	33284	Streptococcus phage P7133	dsDNA	1308	Streptococcus thermophilus	Aliceevansviridae	Bacillota	Prokaryote	NC_070696	0.0011	1188
NC_070689	2041506	2041506-1	34059	Streptococcus phage MM25	dsDNA	1308	Streptococcus thermophilus	Aliceevansviridae	Bacillota	Prokaryote	NC_070689	0.0011	1189
NC_070656	2365005	2365005-1	37598	Streptococcus phage CHPC1005	dsDNA	1308	Streptococcus thermophilus	Aliceevansviridae	Bacillota	Prokaryote	NC_070656	0.0011	1190
NC_070697	1971423	1971423-1	34019	Streptococcus phage P7134	dsDNA	1308	Streptococcus thermophilus	Aliceevansviridae	Bacillota	Prokaryote	NC_070697	0.0011	1191
NC_070659	2365010	2365010-1	36827	Streptococcus phage CHPC1033	dsDNA	1308	Streptococcus thermophilus	Aliceevansviridae	Bacillota	Prokaryote	NC_070659	0.0011	1192
NC_070665	2365022	2365022-1	34355	Streptococcus phage CHPC1067	dsDNA	1308	Streptococcus thermophilus	Aliceevansviridae	Bacillota	Prokaryote	NC_070665	0.0011	1193
NC_070657	2365008	2365008-1	35928	Streptococcus phage CHPC1027	dsDNA	1308	Streptococcus thermophilus	Aliceevansviridae	Bacillota	Prokaryote	NC_070657	0.0011	1194
KF114878	1334244	1334244-1	47417	Leptospira phage vb_LkmZ_Bejolso9-LE1	dsDNA	1049970	Leptospira kmetyi serovar Malaysia str. Bejo-Iso9	-	Spirochaetota	Prokaryote	KF114878	0	1195
NC_048892	137511	137511-1	73623	Leptospira phage LE1	dsDNA	171	Leptospira	-	Spirochaetota	Prokaryote	NC_048892	0.0004	1196
KF114877	1334243	1334243-1	87887	Leptospira phage vB_LnoZ_CZ214-LE1	dsDNA	1001595	Leptospira noguchii serovar Panama str. CZ214	-	Spirochaetota	Prokaryote	KF114877	0.0006	1197
KF114876	1334242	1334242-1	86537	Leptospira phage vB_LalZ_80412-LE1	dsDNA	1218564	Leptospira alstonii serovar Pingchang str. 80-412	-	Spirochaetota	Prokaryote	KF114876	0	1198
KF114880	1334246	1334246-1	89607	Leptospira phage vB_LinZ_10-LE1	dsDNA	1049790	Leptospira inadai serovar Lyme str. 10	-	Spirochaetota	Prokaryote	KF114880	0.0005	1199
KF114879	1334245	1334245-1	87308	Leptospira phage vB_LbrZ_5399-LE1	dsDNA	1049789	Leptospira broomii serovar Hurstbridge str. 5399	-	Spirochaetota	Prokaryote	KF114879	0.0005	1200
NC_048679	2041383	2041383-1	47866	Leptospira phage LE4	dsDNA	172	Leptospira biflexa	-	Spirochaetota	Prokaryote	NC_048679	0	1201
NC_048678	2041382	2041382-1	48288	Leptospira phage LE3	dsDNA	172	Leptospira biflexa	-	Spirochaetota	Prokaryote	NC_048678	0	1202
NC_016568	1069378	1069378-1	24645	Helicobacter phage phiHP33	dsDNA	999629	Helicobacter pylori B45	-	Campylobacterota	Prokaryote	NC_016568	0	1203
NC_019931	1204178	1204178-1	26449	Helicobacter phage KHP40	dsDNA	210	Helicobacter pylori	-	Campylobacterota	Prokaryote	NC_019931	0	1204
NC_019928	1208236	1208236-1	26215	Helicobacter phage KHP30	dsDNA	210	Helicobacter pylori	-	Campylobacterota	Prokaryote	NC_019928	0	1205
NC_019512	1154995	1154995-1	26836	Helicobacter phage 1961P	dsDNA	210	Helicobacter pylori	-	Campylobacterota	Prokaryote	NC_019512	0	1206
NC_062780	2986396	2986396-1	92132	uncultured phage cr13_1	dsDNA	976	Bacteroidota	Crevaviridae	Bacteroidota	Prokaryote	NC_062780	0	1207
NC_062779	2986394	2986394-1	95815	uncultured phage cr2_1	dsDNA	976	Bacteroidota	Crevaviridae	Bacteroidota	Prokaryote	NC_062779	0	1208
NC_062777	2986395	2986395-1	94533	uncultured phage cr25_1	dsDNA	976	Bacteroidota	Crevaviridae	Bacteroidota	Prokaryote	NC_062777	0	1209
NC_062774	2986398	2986398-1	97536	uncultured phage cr54_1	dsDNA	976	Bacteroidota	Intestiviridae	Bacteroidota	Prokaryote	NC_062774	0	1210
NC_062769	2986397	2986397-1	96466	uncultured phage cr36_1	dsDNA	976	Bacteroidota	Intestiviridae	Bacteroidota	Prokaryote	NC_062769	0	1211
NC_055828	2709317	2709317-1	93030	Bacteroides phage crAss002	dsDNA	371601	Bacteroides xylanisolvens	Intestiviridae	Bacteroidota	Prokaryote	NC_055828	0	1212
NC_062776	2986400	2986400-1	92361	uncultured phage cr9_1	dsDNA	976	Bacteroidota	Intestiviridae	Bacteroidota	Prokaryote	NC_062776	0	1213
NC_062764	2986402	2986402-1	92367	uncultured phage cr49_1	dsDNA	976	Bacteroidota	Intestiviridae	Bacteroidota	Prokaryote	NC_062764	0	1214
NC_062778	2986404	2986404-1	91714	uncultured phage cr17_1	dsDNA	976	Bacteroidota	Intestiviridae	Bacteroidota	Prokaryote	NC_062778	0	1215
NC_062766	2986401	2986401-1	92241	uncultured phage cr123_1	dsDNA	976	Bacteroidota	Intestiviridae	Bacteroidota	Prokaryote	NC_062766	0	1216
NC_062770	2986403	2986403-1	93391	uncultured phage cr91_1	dsDNA	976	Bacteroidota	Intestiviridae	Bacteroidota	Prokaryote	NC_062770	0	1217
NC_062771	2986399	2986399-1	98001	uncultured phage cr99_1	dsDNA	976	Bacteroidota	Intestiviridae	Bacteroidota	Prokaryote	NC_062771	0	1218
NC_067194	2955582	2955582-1	97065	Carjivirus communis	dsDNA	1869227	bacterium	Intestiviridae	-	Prokaryote	NC_067194	0	1219
NC_062775	2986407	2986407-1	104564	uncultured phage cr18_1	dsDNA	976	Bacteroidota	Steigviridae	Bacteroidota	Prokaryote	NC_062775	0	1220
NC_049977	2301731	2301731-1	102679	Bacteroides phage crAss001	dsDNA	329854	Bacteroides intestinalis	Steigviridae	Bacteroidota	Prokaryote	NC_049977	0.0009	1221
NC_062773	2986405	2986405-1	93564	uncultured phage cr44_1	dsDNA	976	Bacteroidota	Steigviridae	Bacteroidota	Prokaryote	NC_062773	0.0007	1222
NC_062768	2986406	2986406-1	100314	uncultured phage cr151_1	dsDNA	976	Bacteroidota	Steigviridae	Bacteroidota	Prokaryote	NC_062768	0.0009	1223
NC_055832	2710495	2710495-1	99494	Bacteroides phage DAC15	dsDNA	226186	Bacteroides thetaiotaomicron VPI-5482	Steigviridae	Bacteroidota	Prokaryote	NC_055832	0.0052	1224
NC_055706	1920526	1920526-1	99517	Azobacteroides phage ProJPt-Bp1	dsDNA	511435	Candidatus Azobacteroides pseudotrichonymphae	Suoliviridae	Bacteroidota	Prokaryote	NC_055706	0	1225
NC_062772	2986410	2986410-1	99704	uncultured phage cr77_1	dsDNA	976	Bacteroidota	Suoliviridae	Bacteroidota	Prokaryote	NC_062772	0.0009	1226
NC_062765	2986411	2986411-1	99984	uncultured phage cr30_1	dsDNA	976	Bacteroidota	Suoliviridae	Bacteroidota	Prokaryote	NC_062765	0	1227
NC_062767	2986412	2986412-1	100971	uncultured phage cr149_1	dsDNA	976	Bacteroidota	Suoliviridae	Bacteroidota	Prokaryote	NC_062767	0.0007	1228
NC_041872	1740108	1740108-1	88308	Flavobacterium phage FpV4	dsDNA	96345	Flavobacterium psychrophilum	-	Bacteroidota	Prokaryote	NC_041872	0	1229
NC_031904	1814284	1814284-1	88421	Flavobacterium phage Fpv3	dsDNA	96345	Flavobacterium psychrophilum	-	Bacteroidota	Prokaryote	NC_031904	0	1230
NC_031931	1814282	1814282-1	89010	Flavobacterium phage Fpv2	dsDNA	96345	Flavobacterium psychrophilum	-	Bacteroidota	Prokaryote	NC_031931	0	1231
NC_031912	1814283	1814283-1	89937	Flavobacterium phage Fpv20	dsDNA	96345	Flavobacterium psychrophilum	-	Bacteroidota	Prokaryote	NC_031912	0	1232
NC_031914	1792274	1792274-1	88994	Flavobacterium phage Fpv1	dsDNA	96345	Flavobacterium psychrophilum	-	Bacteroidota	Prokaryote	NC_031914	0	1233
NC_023614	1327037	1327037-1	43153	Croceibacter phage P2559Y	dsDNA	216432	Croceibacter atlanticus HTCC2559	-	Bacteroidota	Prokaryote	NC_023614	0	1234
NC_018276	1176422	1176422-1	44988	Croceibacter phage P2559S	dsDNA	216432	Croceibacter atlanticus HTCC2559	-	Bacteroidota	Prokaryote	NC_018276	0	1235
NC_011222	99179	99179-1	44929	Bacteroides phage B40-8	dsDNA	817	Bacteroides fragilis	-	Bacteroidota	Prokaryote	NC_011222	0	1236
NC_016770	1105171	1105171-1	47159	Bacteroides phage B124-14	dsDNA	817	Bacteroides fragilis	-	Bacteroidota	Prokaryote	NC_016770	0	1237
KJ018210	1458858	1458858-1	42252	Flavobacterium sp. phage 1/32	dsDNA	239	Flavobacterium sp.	-	Bacteroidota	Prokaryote	KJ018210	0	1238
NC_048843	2686278	2686278-1	40542	Flavobacterium phage vB_FspS_tant8-1	dsDNA	2654244	Flavobacterium sp. LMO8	-	Bacteroidota	Prokaryote	NC_048843	0	1239
NC_031905	1814287	1814287-1	42894	Flavobacterium phage Fpv7	dsDNA	96345	Flavobacterium psychrophilum	-	Bacteroidota	Prokaryote	NC_031905	0	1240
NC_031945	1814281	1814281-1	42696	Flavobacterium phage Fpv11	dsDNA	96345	Flavobacterium psychrophilum	-	Bacteroidota	Prokaryote	NC_031945	0	1241
NC_031932	1814280	1814280-1	42702	Flavobacterium phage Fpv10	dsDNA	96345	Flavobacterium psychrophilum	-	Bacteroidota	Prokaryote	NC_031932	0	1242
NC_031919	1814288	1814288-1	42696	Flavobacterium phage Fpv8	dsDNA	96345	Flavobacterium psychrophilum	-	Bacteroidota	Prokaryote	NC_031919	0	1243
NC_031938	1814286	1814286-1	42820	Flavobacterium phage Fpv6	dsDNA	96345	Flavobacterium psychrophilum	-	Bacteroidota	Prokaryote	NC_031938	0	1244
NC_031921	1814285	1814285-1	42696	Flavobacterium phage Fpv5	dsDNA	96345	Flavobacterium psychrophilum	-	Bacteroidota	Prokaryote	NC_031921	0	1245
NC_062754	2745699	2745699-1	39649	Winogradskyella phage Peternella_1	dsDNA	2749995	Winogradskyella sp. HaHa_3_26	Winoviridae	Bacteroidota	Prokaryote	NC_062754	0	1246
NC_021800	1327974	1327974-1	34844	Cellulophaga phage phi46:1	dsDNA	76594	Cellulophaga baltica	-	Bacteroidota	Prokaryote	NC_021800	0	1247
NC_018271	1168478	1168478-1	35700	Nonlabens phage P12024S	dsDNA	363408	Nonlabens	-	Bacteroidota	Prokaryote	NC_018271	0	1248
NC_018272	1168479	1168479-1	35652	Nonlabens phage P12024L	dsDNA	363408	Nonlabens	-	Bacteroidota	Prokaryote	NC_018272	0	1249
NC_048830	2686244	2686244-1	34711	Flavobacterium phage vB_FspM_pippi8-1	dsDNA	2654244	Flavobacterium sp. LMO8	Winoviridae	Bacteroidota	Prokaryote	NC_048830	0	1250
NC_048829	2686242	2686242-1	34751	Flavobacterium phage vB_FspM_lotta8-1	dsDNA	2654244	Flavobacterium sp. LMO8	Winoviridae	Bacteroidota	Prokaryote	NC_048829	0	1251
KC821615	1327979	1327979-1	39151	Cellulophaga phage phi12:3	dsDNA	76594	Cellulophaga baltica	-	Bacteroidota	Prokaryote	KC821615	0	1252
NC_021791	1327976	1327976-1	39148	Cellulophaga phage phi12:1	dsDNA	76594	Cellulophaga baltica	-	Bacteroidota	Prokaryote	NC_021791	0	1253
NC_021795	1327980	1327980-1	38776	Cellulophaga phage phi17:1	dsDNA	76594	Cellulophaga baltica	-	Bacteroidota	Prokaryote	NC_021795	0	1254
KC821627	1327995	1327995-1	38476	Cellulophaga phage phi18:2	dsDNA	76594	Cellulophaga baltica	-	Bacteroidota	Prokaryote	KC821627	0	1255
NC_021790	1327982	1327982-1	39189	Cellulophaga phage phi18:1	dsDNA	76594	Cellulophaga baltica	-	Bacteroidota	Prokaryote	NC_021790	0	1256
NC_021804	1327993	1327993-1	28760	Cellulophaga phage phi39:1	dsDNA	76594	Cellulophaga baltica	-	Bacteroidota	Prokaryote	NC_021804	0	1257
KC821625	1327992	1327992-1	76666	Cellulophaga phage phi13:1	dsDNA	76594	Cellulophaga baltica	-	Bacteroidota	Prokaryote	KC821625	0.0016	1258
NC_020842	756282	756282-1	79114	Cellulophaga phage phiST	dsDNA	192170	Cellulophaga sp. MM#3	-	Bacteroidota	Prokaryote	NC_020842	0.0016	1259
KC821621	1327984	1327984-1	78275	Cellulophaga phage phi19:2	dsDNA	76594	Cellulophaga baltica	-	Bacteroidota	Prokaryote	KC821621	0.0016	1260
NC_041845	1033977	1033977-1	46450	Flavobacterium phage FCV-1	dsDNA	996	Flavobacterium columnare	-	Bacteroidota	Prokaryote	NC_041845	0.0006	1261
NC_027125	908819	908819-1	47142	Flavobacterium phage FCL-2	dsDNA	996	Flavobacterium columnare	-	Bacteroidota	Prokaryote	NC_027125	0.0006	1262
NC_020860	756280	756280-1	44557	Cellulophaga phage phiSM	dsDNA	192170	Cellulophaga sp. MM#3	-	Bacteroidota	Prokaryote	NC_020860	0	1263
KC821630	756279	756279-1	54427	Cellulophaga phage phi3:1	dsDNA	76594	Cellulophaga baltica	-	Bacteroidota	Prokaryote	KC821630	0	1264
KC821629	1327999	1327999-1	54012	Cellulophaga phage phi38:2	dsDNA	1348585	Cellulophaga baltica NN016038	-	Bacteroidota	Prokaryote	KC821629	0	1265
KC821634	756281	756281-1	54016	Cellulophaga phage phi47:1	dsDNA	76594	Cellulophaga baltica	-	Bacteroidota	Prokaryote	KC821634	0	1266
KC821610	1327973	1327973-1	54015	Cellulophaga phage phi3ST:2	dsDNA	76594	Cellulophaga baltica	-	Bacteroidota	Prokaryote	KC821610	0	1267
NC_062750	2745684	2745684-1	37547	Polaribacter phage Leef_1	dsDNA	2745562	Polaribacter sp. AHE13PA	Helgolandviridae	Bacteroidota	Prokaryote	NC_062750	0	1268
NC_062746	2745662	2745662-1	43978	Polaribacter phage Freya_1	dsDNA	196858	-	Forsetiviridae	-	Prokaryote	NC_062746	0	1269
NC_062745	2745646	2745646-1	47186	Polaribacter phage Danklef_1	dsDNA	196858	-	Forsetiviridae	-	Prokaryote	NC_062745	0	1270
NC_062749	2745674	2745674-1	42624	Cellulophaga phage Ingeline_1	dsDNA	1942464	Cellulophaga sp. HaHaR_3_176	Duneviridae	Bacteroidota	Prokaryote	NC_062749	0	1271
NC_048834	2686250	2686250-1	43236	Flavobacterium phage vB_FspS_laban6-1	dsDNA	2654243	Flavobacterium sp. LMO6	Duneviridae	Bacteroidota	Prokaryote	NC_048834	0	1272
NC_031926	1792273	1792273-1	46575	Flavobacterium phage 2A	dsDNA	96345	Flavobacterium psychrophilum	Duneviridae	Bacteroidota	Prokaryote	NC_031926	0	1273
NC_021867	1325731	1325731-1	46978	Flavobacterium phage 6H	dsDNA	96345	Flavobacterium psychrophilum	Duneviridae	Bacteroidota	Prokaryote	NC_021867	0	1274
NC_041859	1814279	1814279-1	43226	Flavobacterium phage 23T	dsDNA	96345	Flavobacterium psychrophilum	Duneviridae	Bacteroidota	Prokaryote	NC_041859	0	1275
NC_062747	2745672	2745672-1	78833	Tenacibaculum phage Gundel_1	dsDNA	2635139	-	Pachyviridae	-	Prokaryote	NC_062747	0	1276
NC_062744	2745643	2745643-1	72979	Cellulophaga phage Calle_1	dsDNA	2634405	-	Pervagoviridae	-	Prokaryote	NC_062744	0	1277
KC821612	1327975	1327975-1	72529	Cellulophaga phage phi40:1	dsDNA	76594	Cellulophaga baltica	Pervagoviridae	Bacteroidota	Prokaryote	KC821612	0	1278
NC_021796	1327977	1327977-1	72534	Cellulophaga phage phi38:1	dsDNA	1348585	Cellulophaga baltica NN016038	Pervagoviridae	Bacteroidota	Prokaryote	NC_021796	0	1279
NC_055853	2743826	2743826-1	59846	Flavobacterium phage vB_FspP_elemoF_6-3D	dsDNA	239	Flavobacterium sp.	-	Bacteroidota	Prokaryote	NC_055853	0	1280
NC_055854	2743829	2743829-1	59979	Flavobacterium phage vB_FspP_elemoE_6-9C	dsDNA	239	Flavobacterium sp.	-	Bacteroidota	Prokaryote	NC_055854	0	1281
NC_055855	2743801	2743801-1	60393	Flavobacterium phage vB_FspP_elemoD_13-5B	dsDNA	237	Flavobacterium	-	Bacteroidota	Prokaryote	NC_055855	0	1282
NC_062743	2743803	2743803-1	61048	Flavobacterium phage vB_FspP_elemoC_14-1A	dsDNA	239	Flavobacterium sp.	-	Bacteroidota	Prokaryote	NC_062743	0	1283
NC_062741	2743804	2743804-1	60925	Flavobacterium phage vB_FspP_elemoB_14-3B	dsDNA	239	Flavobacterium sp.	-	Bacteroidota	Prokaryote	NC_062741	0	1284
NC_055852	2743781	2743781-1	61691	Flavobacterium phage vB_FspP_elemoA_7-9A	dsDNA	237	Flavobacterium	-	Bacteroidota	Prokaryote	NC_055852	0	1285
NC_021806	1327990	1327990-1	100418	Cellulophaga phage phi14:2	dsDNA	76594	Cellulophaga baltica	Steigviridae	Bacteroidota	Prokaryote	NC_021806	0.0013	1286
NC_021788	1328029	1328029-1	145865	Cellulophaga phage phi4:1	dsDNA	76594	Cellulophaga baltica	-	Bacteroidota	Prokaryote	NC_021788	0.0006	1287
NC_021798	1327972	1327972-1	145343	Cellulophaga phage phi17:2	dsDNA	76594	Cellulophaga baltica	-	Bacteroidota	Prokaryote	NC_021798	0.0006	1288
NC_006356	294631	294631-1	36012	Flavobacterium phage 11b	dsDNA	239	Flavobacterium sp.	-	Bacteroidota	Prokaryote	NC_006356	0	1289
NC_021802	1327981	1327981-1	53664	Cellulophaga phage phi10:1	dsDNA	76594	Cellulophaga baltica	Assiduviridae	Bacteroidota	Prokaryote	NC_021802	0	1290
NC_021799	1327970	1327970-1	57447	Cellulophaga phage phi19:1	dsDNA	76594	Cellulophaga baltica	Assiduviridae	Bacteroidota	Prokaryote	NC_021799	0	1291
NC_062753	2745692	2745692-1	53385	Cellulophaga phage Nekkels_1	dsDNA	49546	-	Assiduviridae	-	Prokaryote	NC_062753	0	1292
NC_021792	1327985	1327985-1	72961	Cellulophaga phage phi46:3	dsDNA	76594	Cellulophaga baltica	Pachyviridae	Bacteroidota	Prokaryote	NC_021792	0.0006	1293
NC_021794	1327983	1327983-1	71443	Cellulophaga phage phi18:3	dsDNA	76594	Cellulophaga baltica	Pachyviridae	Bacteroidota	Prokaryote	NC_021794	0.0006	1294
NC_021789	1327971	1327971-1	75994	Cellulophaga phage phi19:3	dsDNA	76594	Cellulophaga baltica	Pachyviridae	Bacteroidota	Prokaryote	NC_021789	0.0006	1295
NC_021803	1328030	1328030-1	72369	Cellulophaga phage phi13:2	dsDNA	76594	Cellulophaga baltica	Pachyviridae	Bacteroidota	Prokaryote	NC_021803	0.0006	1296
NC_028763	1647387	1647387-1	49847	Polaribacter phage P12002S	dsDNA	52959	Polaribacter	-	Bacteroidota	Prokaryote	NC_028763	0	1297
NC_028924	1647386	1647386-1	48689	Polaribacter phage P12002L	dsDNA	52959	Polaribacter	-	Bacteroidota	Prokaryote	NC_028924	0	1298
NC_062748	2745673	2745673-1	43175	Olleya phage Harreka_1	dsDNA	2745560	Olleya sp. HaHaR_3_96	Aggregaviridae	Bacteroidota	Prokaryote	NC_062748	0	1299
NC_048841	2686273	2686273-1	39365	Flavobacterium phage vB_FspS_snusmum6-1	dsDNA	2654243	Flavobacterium sp. LMO6	-	Bacteroidota	Prokaryote	NC_048841	0	1300
NC_048838	2686266	2686266-1	38501	Flavobacterium phage vB_FspS_mymlan6-1	dsDNA	2654243	Flavobacterium sp. LMO6	-	Bacteroidota	Prokaryote	NC_048838	0	1301
NC_048837	2686263	2686263-1	38527	Flavobacterium phage vB_FspS_mumin9-1	dsDNA	2654245	Flavobacterium sp. LMO9	-	Bacteroidota	Prokaryote	NC_048837	0	1302
NC_048832	2686246	2686246-1	39262	Flavobacterium phage vB_FspS_hattifnatt9-1	dsDNA	2654245	Flavobacterium sp. LMO9	-	Bacteroidota	Prokaryote	NC_048832	0	1303
NC_048844	2686279	2686279-1	36912	Flavobacterium phage vB_FspS_tooticki6-1	dsDNA	2654243	Flavobacterium sp. LMO6	-	Bacteroidota	Prokaryote	NC_048844	0	1304
NC_048831	2686245	2686245-1	38028	Flavobacterium phage vB_FspS_filifjonk9-1	dsDNA	2654245	Flavobacterium sp. LMO9	-	Bacteroidota	Prokaryote	NC_048831	0	1305
NC_048836	2686258	2686258-1	38385	Flavobacterium phage vB_FspS_morran9-1	dsDNA	2654245	Flavobacterium sp. LMO9	-	Bacteroidota	Prokaryote	NC_048836	0	1306
NC_048835	2686251	2686251-1	38268	Flavobacterium phage vB_FspS_lillamy9-1	dsDNA	2654245	Flavobacterium sp. LMO9	-	Bacteroidota	Prokaryote	NC_048835	0	1307
NC_048842	2686277	2686277-1	38502	Flavobacterium phage vB_FspS_stinky9-1	dsDNA	2654245	Flavobacterium sp. LMO9	-	Bacteroidota	Prokaryote	NC_048842	0	1308
NC_048833	2686247	2686247-1	39039	Flavobacterium phage vB_FspS_hemulen6-1	dsDNA	2654243	Flavobacterium sp. LMO6	-	Bacteroidota	Prokaryote	NC_048833	0	1309
NC_048840	2686270	2686270-1	38214	Flavobacterium phage vB_FspS_snork6-1	dsDNA	2654243	Flavobacterium sp. LMO6	-	Bacteroidota	Prokaryote	NC_048840	0	1310
NC_048839	2686268	2686268-1	38134	Flavobacterium phage vB_FspS_sniff9-1	dsDNA	2654245	Flavobacterium sp. LMO9	-	Bacteroidota	Prokaryote	NC_048839	0	1311
NC_007914	128708	128708-1	14462	His 1 virus	dsDNA	51589	Haloarcula hispanica	Halspiviridae	Euryarchaeota	Prokaryote	NC_007914	0	1312
NC_007918	128710	128710-1	16067	His2 virus	dsDNA	51589	Haloarcula hispanica	Pleolipoviridae	Euryarchaeota	Prokaryote	NC_007918	0	1313
NC_074647	2811386	2811386-1	16133	Haloarcula virus Hardyhisp2	dsDNA	51589	Haloarcula hispanica	Pleolipoviridae	Euryarchaeota	Prokaryote	NC_074647	0	1314
NC_074649	2987733	2987733-1	10198	unclassified virus PBV305	dsDNA	588814	Methanophagales	-	Euryarchaeota	Prokaryote	NC_074649	0	1315
NC_074650	2987732	2987732-1	10798	unclassified virus PBV304	dsDNA	588814	Methanophagales	-	Euryarchaeota	Prokaryote	NC_074650	0	1316
NC_074648	2987729	2987729-1	10775	unclassified virus PBV266	dsDNA	588814	Methanophagales	-	Euryarchaeota	Prokaryote	NC_074648	0	1317
NC_074657	2508184	2508184-3	28967	Nitrosopumilus spindle-shaped virus	dsDNA	2024843	Nitrosopumilus sp.	Thaspiviridae	Nitrososphaerota	Prokaryote	NC_074657	0	1318
NC_074656	2508184	2508184-2	27570	Nitrosopumilus spindle-shaped virus	dsDNA	2024843	Nitrosopumilus sp.	Thaspiviridae	Nitrososphaerota	Prokaryote	NC_074656	0	1319
NC_048199	2508184	2508184-1	27548	Nitrosopumilus spindle-shaped virus	dsDNA	2024843	Nitrosopumilus sp.	Thaspiviridae	Nitrososphaerota	Prokaryote	NC_048199	0	1320
NC_003158	2847285	2847285-1	16492	Saline Natrinema sp. J7-1 virus 1	dsDNA	1172566	Natrinema sp. J7-1	Simuloviridae	Euryarchaeota	Prokaryote	NC_003158	0	1321
NC_074652	2766529	2766529-1	18925	Natrinema versiforme icosahedral virus 1	dsDNA	88724	Natrinema versiforme	Simuloviridae	Euryarchaeota	Prokaryote	NC_074652	0	1322
NC_074651	2766528	2766528-1	17189	Haloterrigena jeotgali icosahedral virus 1	dsDNA	121872	Natrinema thermotolerans	Simuloviridae	Euryarchaeota	Prokaryote	NC_074651	0	1323
NC_013758	710112	710112-1	8082	Haloarcula hispanica pleomorphic virus 1	dsDNA	51589	Haloarcula hispanica	Pleolipoviridae	Euryarchaeota	Prokaryote	NC_013758	0	1324
NC_074646	3071211	3071211-1	16992	Saline Natrinema sp. J7CE1 virus 2	dsDNA	1172566	Natrinema sp. J7-1	Pleolipoviridae	Euryarchaeota	Prokaryote	NC_074646	0	1325
NC_017088	1156720	1156720-1	8770	Halorubrum pleomorphic virus 3	dsDNA	1089748	Halorubrum sp. SP3-3	Pleolipoviridae	Euryarchaeota	Prokaryote	NC_017088	0	1326
NC_047943	1980140	1980140-1	15010	Haloarcula hispanica pleomorphic virus 4	dsDNA	51589	Haloarcula hispanica	Pleolipoviridae	Euryarchaeota	Prokaryote	NC_047943	0	1327
NC_047928	1879051	1879051-1	11648	Haloarcula hispanica pleomorphic virus 3	dsDNA	51589	Haloarcula hispanica	Pleolipoviridae	Euryarchaeota	Prokaryote	NC_047928	0	1328
NC_017090	1156722	1156722-1	9694	Halogeometricum pleomorphic virus 1	dsDNA	1089726	Halogeometricum sp. CG-9	Pleolipoviridae	Euryarchaeota	Prokaryote	NC_017090	0	1329
NC_048160	2126525	2126525-1	16159	Halorubrum pleomorphic virus 9	dsDNA	56688	Halorubrum	Pleolipoviridae	Euryarchaeota	Prokaryote	NC_048160	0	1330
NC_048156	2507578	2507578-1	9944	Halorubrum pleomorphic virus 12	dsDNA	1879286	Halorubrum sp.	Pleolipoviridae	Euryarchaeota	Prokaryote	NC_048156	0	1331
NC_048158	2507577	2507577-1	9368	Halorubrum pleomorphic virus 11	dsDNA	1879286	Halorubrum sp.	Pleolipoviridae	Euryarchaeota	Prokaryote	NC_048158	0	1332
NC_048157	2507576	2507576-1	9296	Halorubrum pleomorphic virus 10	dsDNA	1879286	Halorubrum sp.	Pleolipoviridae	Euryarchaeota	Prokaryote	NC_048157	0	1333
NC_008367	2913979	2913979-1	40938	Phormidium phage Pf-WMP4	dsDNA	1198	Phormidium	-	Cyanobacteriota	Prokaryote	NC_008367	0	1334
NC_024358	1357732	1357732-1	41750	Anabaena phage A-4L	dsDNA	103690	Nostoc sp. PCC 7120 = FACHB-418	-	Cyanobacteriota	Prokaryote	NC_024358	0	1335
NC_009551	2914005	2914005-1	43249	Phormidium phage Pf-WMP3	dsDNA	3028117	-	-	-	Prokaryote	NC_009551	0	1336
NC_022751	434346	434346-1	42480	Cyanophage PP	dsDNA	47251	-	-	-	Prokaryote	NC_022751	0	1337
NC_077210	2969597	2969597-1	35889	Yangshan Harbor Nitrososphaeria virus	dsDNA	1643678	Nitrososphaeria	-	Nitrososphaerota	Prokaryote	NC_077210	0	1338
NC_077212	2969597	2969597-3	36856	Yangshan Harbor Nitrososphaeria virus	dsDNA	1643678	Nitrososphaeria	-	Nitrososphaerota	Prokaryote	NC_077212	0	1339
NC_077213	2969597	2969597-4	38245	Yangshan Harbor Nitrososphaeria virus	dsDNA	1643678	Nitrososphaeria	-	Nitrososphaerota	Prokaryote	NC_077213	0	1340
NC_077211	2969597	2969597-2	36645	Yangshan Harbor Nitrososphaeria virus	dsDNA	1643678	Nitrososphaeria	-	Nitrososphaerota	Prokaryote	NC_077211	0	1341
NC_016899	1115696	1115696-1	21592	Thermococcus prieurii virus 1	dsDNA	2263	-	-	-	Prokaryote	NC_016899	0	1342
NC_009597	425386	425386-1	18098	Pyrococcus abyssi virus 1	dsDNA	29292	Pyrococcus abyssi	-	Euryarchaeota	Prokaryote	NC_009597	0	1343
NC_015937	699370	699370-1	151483	Thermus phage TMA	dsDNA	262724	Thermus thermophilus HB27	-	Deinococcota	Prokaryote	NC_015937	0.0006	1344
NC_008584	407392	407392-1	152372	Thermus phage phiYS40	dsDNA	300852	Thermus thermophilus HB8	-	Deinococcota	Prokaryote	NC_008584	0.0006	1345
NC_001447	46014	46014-1	11965	Plasmavirus L2	dsDNA	2148	Acholeplasma laidlawii	Plasmaviridae	Mycoplasmatota	Prokaryote	NC_001447	0	1346
NC_074641	2759191	2759191-1	31202	Methanocaldococcus fervens tailed virus 1	dsDNA	83171	Methanocaldococcus fervens	-	Euryarchaeota	Prokaryote	NC_074641	0	1347
NC_055062	1881268	1881268-1	10611	Vibrio phage 1.249.A._10N.261.55.B9	dsDNA	47951	Vibrio cyclitrophicus	Autolykiviridae	Pseudomonadota	Prokaryote	NC_055062	0	1348
NC_055064	1881242	1881242-1	10579	Vibrio phage 1.008.O._10N.286.54.E5	dsDNA	47951	Vibrio cyclitrophicus	Autolykiviridae	Pseudomonadota	Prokaryote	NC_055064	0	1349
NC_055065	1881450	1881450-1	10636	Vibrio phage 1.020.O._10N.222.48.A2	dsDNA	212663	Vibrio tasmaniensis	Autolykiviridae	Pseudomonadota	Prokaryote	NC_055065	0	1350
NC_055066	1881315	1881315-1	10046	Vibrio phage 1.080.O._10N.286.48.A4	dsDNA	136468	Vibrio lentus	Autolykiviridae	Pseudomonadota	Prokaryote	NC_055066	0	1351
NC_055063	1881303	1881303-1	10272	Vibrio phage 1.044.O._10N.261.51.B8	dsDNA	136468	Vibrio lentus	Autolykiviridae	Pseudomonadota	Prokaryote	NC_055063	0	1352
NC_042083	2047788	2047788-1	16523	Gluconobacter phage GC1	dsDNA	38307	Gluconobacter cerinus	Tectiviridae	Pseudomonadota	Prokaryote	NC_042083	0	1353
NC_007451	318595	318595-1	14954	Enterobacteria phage PR4	dsDNA	543	Enterobacteriaceae	Tectiviridae	Pseudomonadota	Prokaryote	NC_007451	0	1354
AY848685	318594	318594-1	14937	Enterobacteria phage PR3	dsDNA	543	Enterobacteriaceae	Tectiviridae	Pseudomonadota	Prokaryote	AY848685	0	1355
AY848684	318593	318593-1	14935	Enterobacteria phage L17	dsDNA	543	Enterobacteriaceae	Tectiviridae	Pseudomonadota	Prokaryote	AY848684	0	1356
NC_001421	10658	10658-1	14927	Enterobacteria phage PRD1	dsDNA	1236	-	Tectiviridae	-	Prokaryote	NC_001421	0	1357
AY848687	318596	318596-1	14939	Enterobacteria phage PR5	dsDNA	543	Enterobacteriaceae	Tectiviridae	Pseudomonadota	Prokaryote	AY848687	0	1358
AY848688	261665	261665-2	14942	Enterobacteria phage PR772	dsDNA	543	Enterobacteriaceae	Tectiviridae	Pseudomonadota	Prokaryote	AY848688	0	1359
AY441783	261665	261665-1	14946	Enterobacteria phage PR772	dsDNA	543	Enterobacteriaceae	Tectiviridae	Pseudomonadota	Prokaryote	AY441783	0	1360
NC_007807	2911431	2911431-1	43365	Pseudomonas phage 119X	dsDNA	287	Pseudomonas aeruginosa	-	Pseudomonadota	Prokaryote	NC_007807	0	1361
NC_005884	270673	270673-1	43783	Pseudomonas phage PaP2	dsDNA	287	Pseudomonas aeruginosa	-	Pseudomonadota	Prokaryote	NC_005884	0	1362
NC_055711	1815976	1815976-1	43490	Pseudomonas phage PaMx41	dsDNA	287	Pseudomonas aeruginosa	-	Pseudomonadota	Prokaryote	NC_055711	0	1363
NC_006556	292639	292639-1	20933	Thermoproteus tenax spherical virus 1	dsDNA	2271	Thermoproteus tenax	Globuloviridae	Thermoproteota	Prokaryote	NC_006556	0	1364
NC_074654	2713157	2713157-1	18655	Thermoproteus spherical piliferous virus 1	dsDNA	1650659	Thermoproteus sp. CP80	Globuloviridae	Thermoproteota	Prokaryote	NC_074654	0	1365
NC_074653	2730632	2730632-1	18212	Pyrobaculum spherical virus 2	dsDNA	121277	Pyrobaculum arsenaticum	Globuloviridae	Thermoproteota	Prokaryote	NC_074653	0	1366
NC_005872	270161	270161-1	28337	Pyrobaculum spherical virus	dsDNA	2267	-	Globuloviridae	-	Prokaryote	NC_005872	0	1367
NC_043030	700542	700542-1	5278	Aeropyrum pernix bacilliform virus 1	dsDNA	272557	Aeropyrum pernix K1	Clavaviridae	Thermoproteota	Prokaryote	NC_043030	0	1368
NC_077159	2872567	2872567-1	11290	Varidnaviria sp.	dsDNA	3049162	Candidatus Lokiarchaeia	-	Candidatus Lokiarchaeota	Prokaryote	NC_077159	0	1369
NC_014322	762905	762905-1	22743	Hyperthermophilic Archaeal Virus 1	dsDNA	2157	Archaea	-	-	Prokaryote	NC_014322	0	1370
NC_038931	10479	10479-1	13669	Thermoproteus tenax virus 1	dsDNA	768679	Thermoproteus tenax Kra 1	Tristromaviridae	Thermoproteota	Prokaryote	NC_038931	0	1371
NC_074637	2730621	2730621-1	17602	Pyrobaculum filamentous virus 2	dsDNA	2276	Pyrobaculum	Tristromaviridae	Thermoproteota	Prokaryote	NC_074637	0	1372
NC_029548	1805492	1805492-1	17714	Pyrobaculum filamentous virus 1	dsDNA	121277	Pyrobaculum arsenaticum	Tristromaviridae	Thermoproteota	Prokaryote	NC_029548	0	1373
NC_035464	2023155	2023155-1	9780	Metallosphaera turreted icosahedral virus	dsDNA	2020860	Metallosphaera sp.	-	Thermoproteota	Prokaryote	NC_035464	0	1374
NC_028787	1732174	1732174-1	28489	Acidianus bottle-shaped virus 3 strain ABV3	dsDNA	2281	Sulfolobales	Ampullaviridae	Thermoproteota	Prokaryote	NC_028787	0	1375
NC_028938	1732173	1732173-1	22613	Acidianus bottle-shaped virus 2 strain ABV2	dsDNA	2281	Sulfolobales	Ampullaviridae	Thermoproteota	Prokaryote	NC_028938	0	1376
NC_009452	437444	437444-1	23814	Acidianus bottle-shaped virus	dsDNA	269667	Acidianus convivator	Ampullaviridae	Thermoproteota	Prokaryote	NC_009452	0	1377
NC_028268	1032473	1032473-1	38049	Aeropyrum pernix spindle-shaped virus 1	dsDNA	56636	Aeropyrum pernix	-	Thermoproteota	Prokaryote	NC_028268	0	1378
NC_028256	1032474	1032474-1	13769	Aeropyrum pernix ovoid virus 1	dsDNA	56636	Aeropyrum pernix	Guttaviridae	Thermoproteota	Prokaryote	NC_028256	0	1379
NC_036595	1932713	1932713-1	18222	Aeropyrum globular virus 1	dsDNA	56635	-	-	-	Prokaryote	NC_036595	0	1380
NC_020882	1298531	1298531-1	14847	Sulfolobales Mexican fusellovirus 1	dsDNA	2281	Sulfolobales	Fuselloviridae	Thermoproteota	Prokaryote	NC_020882	0	1381
NC_013587	693627	693627-1	15684	Sulfolobus spindle-shaped virus 6	dsDNA	687691	Sulfolobus sp. G4ST-T-11	Fuselloviridae	Thermoproteota	Prokaryote	NC_013587	0	1382
NC_013585	693629	693629-1	24186	Acidianus spindle-shaped virus 1	dsDNA	41673	Acidianus brierleyi	Fuselloviridae	Thermoproteota	Prokaryote	NC_013585	0	1383
NC_001338	244589	244589-1	15465	Sulfolobus spindle-shaped virus 1	dsDNA	2287	Saccharolobus solfataricus	Fuselloviridae	Thermoproteota	Prokaryote	NC_001338	0	1384
NC_005361	248496	248496-1	17385	Sulfolobus virus Kamchatka 1	dsDNA	2288	Sulfolobus sp.	Fuselloviridae	Thermoproteota	Prokaryote	NC_005361	0	1385
NC_005360	256994	256994-1	16473	Sulfolobus virus Ragged Hills	dsDNA	2288	Sulfolobus sp.	Fuselloviridae	Thermoproteota	Prokaryote	NC_005360	0	1386
NC_013588	693628	693628-1	17602	Sulfolobus spindle-shaped virus 7	dsDNA	687692	Sulfolobus sp. G4T-1	Fuselloviridae	Thermoproteota	Prokaryote	NC_013588	0	1387
NC_005265	244590	244590-1	14796	Sulfolobus spindle-shaped virus 2	dsDNA	118883	-	Fuselloviridae	-	Prokaryote	NC_005265	0	1388
NC_011217	459291	459291-1	15330	Sulfolobus spindle-shaped virus 5	dsDNA	43080	Sulfolobus islandicus	Fuselloviridae	Thermoproteota	Prokaryote	NC_011217	0	1389
NC_009986	459290	459290-1	15135	Sulfolobus spindle-shaped virus 4	dsDNA	43080	Sulfolobus islandicus	Fuselloviridae	Thermoproteota	Prokaryote	NC_009986	0	1390
NC_074655	2987728	2987728-1	48863	unclassified virus PBV082	dsDNA	588814	Methanophagales	-	Euryarchaeota	Prokaryote	NC_074655	0	1391
NC_077215	2986514	2986514-1	25580	Methanophagales virus GBV303	dsDNA	588814	Methanophagales	-	Euryarchaeota	Prokaryote	NC_077215	0	1392
NC_074636	2987731	2987731-1	41525	unclassified virus PBV300	dsDNA	588814	Methanophagales	Ahmunviridae	Euryarchaeota	Prokaryote	NC_074636	0	1393
NC_074638	2987730	2987730-1	71075	Methanophagales virus PBV299	dsDNA	588814	Methanophagales	Ahpuchviridae	Euryarchaeota	Prokaryote	NC_074638	0	1394
NC_074640	2999281	2999281-1	80551	Methanophagales virus GBV302	dsDNA	588814	Methanophagales	-	Euryarchaeota	Prokaryote	NC_074640	0	1395
NC_074639	2999280	2999280-1	71795	Methanophagales virus GBV301	dsDNA	588814	Methanophagales	-	Euryarchaeota	Prokaryote	NC_074639	0	1396
NC_062738	1430441	1430441-1	37129	Methanobacterium virus Drs3	dsDNA	2162	Methanobacterium formicicum	Anaerodiviridae	Euryarchaeota	Prokaryote	NC_062738	0	1397
NC_014321	762906	762906-1	17666	Hyperthermophilic Archaeal Virus 2	dsDNA	2157	Archaea	-	-	Prokaryote	NC_014321	0	1398
NC_020077	1123964	1123964-1	76107	Sulfolobus virus STSV2	dsDNA	2284	Sulfolobus	Bicaudaviridae	Thermoproteota	Prokaryote	NC_020077	0	1399
NC_006268	285013	285013-1	75294	Sulfolobus virus STSV1	dsDNA	207809	Sulfolobus tengchongensis	Bicaudaviridae	Thermoproteota	Prokaryote	NC_006268	0	1400
NC_028992	1732180	1732180-1	34783	Sulfolobales Virus YNP2	dsDNA	2281	Sulfolobales	-	Thermoproteota	Prokaryote	NC_028992	0	1401
NC_029027	1732179	1732179-1	40860	Sulfolobales virus YNP1	dsDNA	2281	Sulfolobales	-	Thermoproteota	Prokaryote	NC_029027	0	1402
NC_007409	315953	315953-1	62730	Acidianus two-tailed virus	dsDNA	269667	Acidianus convivator	Bicaudaviridae	Thermoproteota	Prokaryote	NC_007409	0	1403
NC_029020	1580591	1580591-1	50918	Sulfolobus monocaudavirus SMV2	dsDNA	2284	Sulfolobus	Bicaudaviridae	Thermoproteota	Prokaryote	NC_029020	0	1404
NC_029103	1732177	1732177-1	64323	Sulfolobus monocaudavirus SMV3	dsDNA	2284	Sulfolobus	Bicaudaviridae	Thermoproteota	Prokaryote	NC_029103	0	1405
NC_029011	1732178	1732178-1	51711	Sulfolobus monocaudavirus SMV4	dsDNA	2284	Sulfolobus	Bicaudaviridae	Thermoproteota	Prokaryote	NC_029011	0	1406
NC_023585	1351702	1351702-1	48775	Sulfolobus monocaudavirus SMV1	dsDNA	273057	Saccharolobus solfataricus P2	Bicaudaviridae	Thermoproteota	Prokaryote	NC_023585	0	1407
NC_028651	1732176	1732176-1	19351	Hydrogenobaculum phage 1	dsDNA	168657	Hydrogenobaculum	-	Aquificota	Prokaryote	NC_028651	0	1408
NC_014099	754004	754004-1	16622	Sulfolobus turreted icosahedral virus 2	dsDNA	674516	Sulfolobus sp. G4ST-2	Turriviridae	Thermoproteota	Prokaryote	NC_014099	0	1409
NC_005892	269145	269145-1	17663	Sulfolobus turreted icosahedral virus 1	dsDNA	2287	Saccharolobus solfataricus	Turriviridae	Thermoproteota	Prokaryote	NC_005892	0	1410
NC_048037	2304198	2304198-1	37311	Sulfolobus filamentous virus 1	dsDNA	118883	-	Lipothrixviridae	-	Prokaryote	NC_048037	0.0007	1411
NC_042347	2056194	2056194-1	23219	Sulfolobus ellipsoid virus 1	dsDNA	1891280	Sulfolobus sp. A20	Ovaliviridae	Thermoproteota	Prokaryote	NC_042347	0	1412
NC_055116	2493125	2493125-1	20424	Sulfolobus polyhedral virus 2	dsDNA	2284	Sulfolobus	Portogloboviridae	Thermoproteota	Prokaryote	NC_055116	0	1413
NC_038017	1982658	1982658-1	20222	Sulfolobus polyhedral virus 1	dsDNA	2284	Sulfolobus	Portogloboviridae	Thermoproteota	Prokaryote	NC_038017	0	1414
NC_005830	235266	235266-1	20869	Captovirus AFV1	dsDNA	12914	-	Ungulaviridae	-	Prokaryote	NC_005830	0	1415
NC_009884	300186	300186-1	31787	Acidianus filamentous virus 2	dsDNA	315458	Acidianus sp. F28	Lipothrixviridae	Thermoproteota	Prokaryote	NC_009884	0	1416
NC_003214	176106	176106-1	40900	Sulfolobus islandicus filamentous virus	dsDNA	43080	Sulfolobus islandicus	Lipothrixviridae	Thermoproteota	Prokaryote	NC_003214	0	1417
NC_010537	512792	512792-1	41172	Acidianus filamentous virus 9	dsDNA	12914	-	Lipothrixviridae	-	Prokaryote	NC_010537	0.0008	1418
NC_010153	346883	346883-1	36895	Acidianus filamentous virus 7	dsDNA	269667	Acidianus convivator	Lipothrixviridae	Thermoproteota	Prokaryote	NC_010153	0.0008	1419
NC_010154	346884	346884-1	38179	Acidianus filamentous virus 8	dsDNA	269667	Acidianus convivator	Lipothrixviridae	Thermoproteota	Prokaryote	NC_010154	0.0008	1420
NC_010152	346882	346882-1	39577	Acidianus filamentous virus 6	dsDNA	269667	Acidianus convivator	Lipothrixviridae	Thermoproteota	Prokaryote	NC_010152	0.0008	1421
NC_010155	346881	346881-1	40449	Acidianus filamentous virus 3	dsDNA	315461	Acidianus sp. Acii25	Lipothrixviridae	Thermoproteota	Prokaryote	NC_010155	0.0008	1422
NC_019413	1245909	1245909-1	27431	Sulfolobales Mexican rudivirus 1	dsDNA	2281	Sulfolobales	Rudiviridae	Thermoproteota	Prokaryote	NC_019413	0	1423
NC_009965	309181	309181-1	24655	Acidianus rod-shaped virus 1	dsDNA	315460	Acidianus sp. Acii26	Rudiviridae	Thermoproteota	Prokaryote	NC_009965	0	1424
NC_074632	2730617	2730617-1	23666	Acidianus rod-shaped virus 3	dsDNA	41673	Acidianus brierleyi	Rudiviridae	Thermoproteota	Prokaryote	NC_074632	0	1425
NC_074634	2730619	2730619-1	26097	Saccharolobus solfataricus rod-shaped virus 1	dsDNA	2287	Saccharolobus solfataricus	Rudiviridae	Thermoproteota	Prokaryote	NC_074634	0	1426
NC_074633	2730618	2730618-1	20269	Metallosphaera rod-shaped virus 1	dsDNA	43687	Metallosphaera sedula	Rudiviridae	Thermoproteota	Prokaryote	NC_074633	0	1427
NC_074635	2493121	2493121-1	34025	Sulfolobales Beppu rod-shaped virus 1	dsDNA	2281	Sulfolobales	Rudiviridae	Thermoproteota	Prokaryote	NC_074635	0	1428
NC_025375	537009	537009-1	28096	Stygiolobus rod-shaped virus	dsDNA	41674	Stygiolobus	Rudiviridae	Thermoproteota	Prokaryote	NC_025375	0	1429
NC_030884	1895333	1895333-1	32995	Sulfolobus islandicus rudivirus 3	dsDNA	43080	Sulfolobus islandicus	Rudiviridae	Thermoproteota	Prokaryote	NC_030884	0	1430
NC_004086	157899	157899-1	35450	Sulfolobus islandicus rod-shaped virus 2	dsDNA	43080	Sulfolobus islandicus	Rudiviridae	Thermoproteota	Prokaryote	NC_004086	0	1431
AJ748296	282066	282066-1	33641	Sulfolobus islandicus rudivirus 1 variant XX	dsDNA	1241935	Sulfolobus islandicus LAL14/1	Rudiviridae	Thermoproteota	Prokaryote	AJ748296	0	1432
NC_004087	157898	157898-1	32308	Sulfolobus islandicus rod-shaped virus 1	dsDNA	43080	Sulfolobus islandicus	Rudiviridae	Thermoproteota	Prokaryote	NC_004087	0	1433
NC_034625	1983545	1983545-1	32735	Sulfolobus islandicus rod-shaped virus 10	dsDNA	426118	Sulfolobus islandicus M.16.4	Rudiviridae	Thermoproteota	Prokaryote	NC_034625	0	1434
NC_034620	1983552	1983552-1	36391	Sulfolobus islandicus rod-shaped virus 9	dsDNA	426118	Sulfolobus islandicus M.16.4	Rudiviridae	Thermoproteota	Prokaryote	NC_034620	0	1435
NC_034623	1983551	1983551-1	36493	Sulfolobus islandicus rod-shaped virus 8	dsDNA	426118	Sulfolobus islandicus M.16.4	Rudiviridae	Thermoproteota	Prokaryote	NC_034623	0	1436
NC_034628	1983547	1983547-1	35035	Sulfolobus islandicus rod-shaped virus 4	dsDNA	427318	Sulfolobus islandicus M.16.27	Rudiviridae	Thermoproteota	Prokaryote	NC_034628	0	1437
NC_034624	1983546	1983546-1	33356	Sulfolobus islandicus rod-shaped virus 11	dsDNA	43080	Sulfolobus islandicus	Rudiviridae	Thermoproteota	Prokaryote	NC_034624	0	1438
NC_034619	1983550	1983550-1	34190	Sulfolobus islandicus rod-shaped virus 7	dsDNA	1132502	Sulfolobus islandicus M.16.30	Rudiviridae	Thermoproteota	Prokaryote	NC_034619	0	1439
NC_034621	1983548	1983548-1	36306	Sulfolobus islandicus rod-shaped virus 5	dsDNA	43080	Sulfolobus islandicus	Rudiviridae	Thermoproteota	Prokaryote	NC_034621	0	1440
NC_034627	1983549	1983549-1	35439	Sulfolobus islandicus rod-shaped phage 6	dsDNA	43080	Sulfolobus islandicus	Rudiviridae	Thermoproteota	Prokaryote	NC_034627	0	1441
NC_062751	2745685	2745685-1	124695	Maribacter phage Molly_1	dsDNA	444515	Maribacter forsetii	Molycolviridae	Bacteroidota	Prokaryote	NC_062751	0.0027	1442
NC_062752	2745691	2745691-1	124169	Maribacter phage Colly_1	dsDNA	444515	Maribacter forsetii	Molycolviridae	Bacteroidota	Prokaryote	NC_062752	0.0027	1443
NC_049849	2591403	2591403-1	221431	Achromobacter phage Motura	dsDNA	1389935	Achromobacter animicus	-	Pseudomonadota	Prokaryote	NC_049849	0	1444
NC_010811	1980924	1980924-1	231255	Ralstonia phage phiRSL1	dsDNA	48736	Ralstonia	-	Pseudomonadota	Prokaryote	NC_010811	0.0007	1445
NC_049851	2530033	2530033-1	262653	Burkholderia phage BcepSauron	dsDNA	95486	Burkholderia cenocepacia	-	Pseudomonadota	Prokaryote	NC_049851	0.0012	1446
NC_049850	2530032	2530032-1	263735	Burkholderia phage BcepSaruman	dsDNA	95486	Burkholderia cenocepacia	-	Pseudomonadota	Prokaryote	NC_049850	0.0011	1447
NC_002515	2905920	2905920-1	11660	Mycoplasma phage P1	dsDNA	2107	Mycoplasmopsis pulmonis	-	Mycoplasmatota	Prokaryote	NC_002515	0	1448
NC_022096	1335230	1335230-1	258139	Pseudomonas phage PaBG	dsDNA	208964	Pseudomonas aeruginosa PAO1	-	Pseudomonadota	Prokaryote	NC_022096	0	1449
NC_017972	1161927	1161927-1	280538	Pseudomonas phage Lu11	dsDNA	303	Pseudomonas putida	-	Pseudomonadota	Prokaryote	NC_017972	0.0004	1450
NC_048053	2283031	2283031-1	253323	Dickeya phage vB_DsoM_JA29	dsDNA	1224151	Dickeya solani MK10	-	Pseudomonadota	Prokaryote	NC_048053	0.0006	1451
NC_048077	2382310	2382310-1	255356	Dickeya phage vB_DsoM_JA11	dsDNA	1089444	Dickeya solani	-	Pseudomonadota	Prokaryote	NC_048077	0.0006	1452
NC_047815	1958956	1958956-1	259700	Erwinia phage vB_EamM_Yoloswag	dsDNA	552	Erwinia amylovora	-	Pseudomonadota	Prokaryote	NC_047815	0.0007	1453
NC_061450	2797313	2797313-1	267169	Erwinia phage pEa_SNUABM_5	dsDNA	552	Erwinia amylovora	-	Pseudomonadota	Prokaryote	NC_061450	0	1454
NC_061451	2866695	2866695-1	265635	Erwinia phage pEa_SNUABM_7	dsDNA	552	Erwinia amylovora	-	Pseudomonadota	Prokaryote	NC_061451	0.0006	1455
NC_047880	1983553	1983553-1	261365	Erwinia phage vB_EamM_Y3	dsDNA	552	Erwinia amylovora	-	Pseudomonadota	Prokaryote	NC_047880	0.0006	1456
NC_047995	2201424	2201424-1	266532	Erwinia phage vB_EamM_Alexandra	dsDNA	552	Erwinia amylovora	-	Pseudomonadota	Prokaryote	NC_047995	0	1457
NC_061442	2869557	2869557-1	261719	Erwinia phage pEa_SNUABM_35	dsDNA	552	Erwinia amylovora	-	Pseudomonadota	Prokaryote	NC_061442	0	1458
NC_061443	2869547	2869547-1	265442	Erwinia phage pEa_SNUABM_2	dsDNA	552	Erwinia amylovora	-	Pseudomonadota	Prokaryote	NC_061443	0	1459
NC_061440	2869549	2869549-1	265146	Erwinia phage pEa_SNUABM_22	dsDNA	552	Erwinia amylovora	-	Pseudomonadota	Prokaryote	NC_061440	0	1460
NC_061441	2869544	2869544-1	266838	Erwinia phage pEa_SNUABM_16	dsDNA	552	Erwinia amylovora	-	Pseudomonadota	Prokaryote	NC_061441	0	1461
NC_061446	2869553	2869553-1	259771	Erwinia phage pEa_SNUABM_30	dsDNA	552	Erwinia amylovora	-	Pseudomonadota	Prokaryote	NC_061446	0	1462
NC_061447	2869556	2869556-1	263237	Erwinia phage pEa_SNUABM_33	dsDNA	552	Erwinia amylovora	-	Pseudomonadota	Prokaryote	NC_061447	0	1463
NC_048054	2283029	2283029-1	261658	Dickeya phage vB_DsoM_AD1	dsDNA	1224151	Dickeya solani MK10	-	Pseudomonadota	Prokaryote	NC_048054	0	1464
NC_061444	2869555	2869555-1	265891	Erwinia phage pEa_SNUABM_32	dsDNA	552	Erwinia amylovora	-	Pseudomonadota	Prokaryote	NC_061444	0	1465
NC_061445	2869552	2869552-1	266175	Erwinia phage pEa_SNUABM_3	dsDNA	552	Erwinia amylovora	-	Pseudomonadota	Prokaryote	NC_061445	0	1466
NC_061449	2869545	2869545-1	263916	Erwinia phage pEa_SNUABM_17	dsDNA	552	Erwinia amylovora	-	Pseudomonadota	Prokaryote	NC_061449	0	1467
NC_061448	2869543	2869543-1	266939	Erwinia phage pEa_SNUABM_1	dsDNA	552	Erwinia amylovora	-	Pseudomonadota	Prokaryote	NC_061448	0	1468
NC_077214	2969598	2969598-1	92274	Yangshan Harbor Poseidoniales virus	dsDNA	133814	Candidatus Poseidoniales	-	Candidatus Thermoplasmatota	Prokaryote	NC_077214	0	1469
NC_029047	1636271	1636271-1	32894	Verrucomicrobia phage P8625	dsDNA	415001	Puniceicoccales	-	Verrucomicrobiota	Prokaryote	NC_029047	0.0008	1470
NC_004735	148943	148943-1	129908	Rhodothermus phage RM378	dsDNA	29549	Rhodothermus marinus	-	Rhodothermota	Prokaryote	NC_004735	0	1471
NC_055915	2801477	2801477-1	160410	Flavobacterium phage vB_FspM_immuto_2-6A	dsDNA	2654244	Flavobacterium sp. LMO8	-	Bacteroidota	Prokaryote	NC_055915	0.0004	1472
NC_023863	1458716	1458716-1	66316	Vibrio phage CHOED	dsDNA	55601	Vibrio anguillarum	-	Pseudomonadota	Prokaryote	NC_023863	0	1473
NC_021864	948071	948071-1	55282	Puniceispirillum phage HMO-2011	dsDNA	488538	Candidatus Puniceispirillum marinum IMCC1322	-	Pseudomonadota	Prokaryote	NC_021864	0.0003	1474
NC_025455	756277	756277-1	46237	Synechococcus phage S-CBP2	dsDNA	255252	Synechococcus sp. CB0208	Autographiviridae	Cyanobacteriota	Prokaryote	NC_025455	0	1475
NC_009531	2914003	2914003-1	46214	Synechococcus phage Syn5	dsDNA	166314	Synechococcus sp. WH 8109	Autographiviridae	Cyanobacteriota	Prokaryote	NC_009531	0	1476
NC_020872	616674	616674-1	46997	Cyanophage SS120-1	dsDNA	167539	Prochlorococcus marinus subsp. marinus str. CCMP1375	Autographiviridae	Cyanobacteriota	Prokaryote	NC_020872	0	1477
NC_029031	461711	461711-1	45218	Synechococcus phage S-CBP42	dsDNA	1131	Synechococcus sp.	Autographiviridae	Cyanobacteriota	Prokaryote	NC_029031	0	1478
NC_003390	2905923	2905923-1	46675	Synechococcus phage P60	dsDNA	1131	Synechococcus sp.	Autographiviridae	Cyanobacteriota	Prokaryote	NC_003390	0	1479
NC_016659	445692	445692-1	47536	Cyanophage NATL2A-133	dsDNA	59920	Prochlorococcus marinus str. NATL2A	Autographiviridae	Cyanobacteriota	Prokaryote	NC_016659	0	1480
NC_020835	885867	885867-1	47325	Prochlorococcus phage P-SSP10	dsDNA	59920	Prochlorococcus marinus str. NATL2A	Autographiviridae	Cyanobacteriota	Prokaryote	NC_020835	0	1481
HQ634152	382275	382275-1	47039	Prochlorococcus phage P-SSP6	dsDNA	1219	Prochlorococcus marinus	Autographiviridae	Cyanobacteriota	Prokaryote	HQ634152	0	1482
NC_016657	444875	444875-1	47055	Cyanophage 9515-10a	dsDNA	167542	Prochlorococcus marinus str. MIT 9515	Autographiviridae	Cyanobacteriota	Prokaryote	NC_016657	0	1483
NC_016658	445693	445693-1	47741	Cyanophage NATL1A-7	dsDNA	167555	Prochlorococcus marinus str. NATL1A	Autographiviridae	Cyanobacteriota	Prokaryote	NC_016658	0	1484
NC_020878	382262	382262-1	44945	Prochlorococcus phage P-GSP1	dsDNA	59919	Prochlorococcus marinus subsp. pastoris str. CCMP1986	Autographiviridae	Cyanobacteriota	Prokaryote	NC_020878	0	1485
NC_006882	2908095	2908095-1	45176	Prochlorococcus phage P-SSP7	dsDNA	1218	Prochlorococcus	Autographiviridae	Cyanobacteriota	Prokaryote	NC_006882	0	1486
NC_020874	382273	382273-1	46198	Prochlorococcus phage P-SSP3	dsDNA	1219	Prochlorococcus marinus	Autographiviridae	Cyanobacteriota	Prokaryote	NC_020874	0	1487
NC_016656	444876	444876-1	45890	Cyanophage P-SSP2	dsDNA	166321	Synechococcus sp. WH 8017	Autographiviridae	Cyanobacteriota	Prokaryote	NC_016656	0	1488
NC_048026	1332145	1332145-1	45477	Synechococcus T7-like phage S-TIP37	dsDNA	1131	Synechococcus sp.	Autographiviridae	Cyanobacteriota	Prokaryote	NC_048026	0	1489
NC_020838	754040	754040-1	45728	Synechococcus phage S-RIP2	dsDNA	1131	Synechococcus sp.	Autographiviridae	Cyanobacteriota	Prokaryote	NC_020838	0	1490
NC_020865	889951	889951-1	45730	Cyanophage KBS-P-1A	dsDNA	1131	Synechococcus sp.	Autographiviridae	Cyanobacteriota	Prokaryote	NC_020865	0	1491
NC_020867	754041	754041-1	44892	Synechococcus phage S-RIP1	dsDNA	1131	Synechococcus sp.	Autographiviridae	Cyanobacteriota	Prokaryote	NC_020867	0	1492
NC_048171	2545435	2545435-1	45424	Synechococcus phage S-B28	dsDNA	1131	Synechococcus sp.	Autographiviridae	Cyanobacteriota	Prokaryote	NC_048171	0	1493
NC_025456	1273711	1273711-1	46547	Synechococcus phage S-CBP1	dsDNA	232348	Synechococcus sp. CB0101	Autographiviridae	Cyanobacteriota	Prokaryote	NC_025456	0	1494
NC_048183	754059	754059-2	41824	Synechococcus phage S-CBP4	dsDNA	232348	Synechococcus sp. CB0101	Autographiviridae	Cyanobacteriota	Prokaryote	NC_048183	0	1495
NC_025464	754059	754059-1	44147	Synechococcus phage S-CBP4	dsDNA	232348	Synechococcus sp. CB0101	Autographiviridae	Cyanobacteriota	Prokaryote	NC_025464	0	1496
NC_048184	756276	756276-2	47375	Synechococcus phage S-CBP3	dsDNA	232348	Synechococcus sp. CB0101	Autographiviridae	Cyanobacteriota	Prokaryote	NC_048184	0	1497
NC_025461	756276	756276-1	45871	Synechococcus phage S-CBP3	dsDNA	232348	Synechococcus sp. CB0101	Autographiviridae	Cyanobacteriota	Prokaryote	NC_025461	0	1498
NC_020483	1283079	1283079-1	42084	Pelagibacter phage HTVC019P	dsDNA	335992	Candidatus Pelagibacter ubique HTCC1062	Autographiviridae	Pseudomonadota	Prokaryote	NC_020483	0.0008	1499
NC_020482	1283078	1283078-1	39921	Pelagibacter phage HTVC011P	dsDNA	335992	Candidatus Pelagibacter ubique HTCC1062	Autographiviridae	Pseudomonadota	Prokaryote	NC_020482	0	1500
NC_025431	1527771	1527771-1	45718	Mesorhizobium phage vB_MloP_Lo5R7ANS	dsDNA	381	Mesorhizobium loti	Autographiviridae	Pseudomonadota	Prokaryote	NC_025431	0	1501
NC_047738	1220601	1220601-1	43444	Rhizobium phage RHEph01	dsDNA	29449	Rhizobium etli	Autographiviridae	Pseudomonadota	Prokaryote	NC_047738	0	1502
NC_047946	2070026	2070026-1	41297	Ralstonia phage RsoP1EGY	dsDNA	305	Ralstonia solanacearum	Autographiviridae	Pseudomonadota	Prokaryote	NC_047946	0	1503
NC_047888	2041493	2041493-1	40657	Ralstonia phage DU_RP_I	dsDNA	305	Ralstonia solanacearum	Autographiviridae	Pseudomonadota	Prokaryote	NC_047888	0	1504
NC_028702	1647385	1647385-1	38084	Delftia phage IME-DE1	dsDNA	1537702	Delftia sp. 670	Autographiviridae	Pseudomonadota	Prokaryote	NC_028702	0	1505
NC_047982	2041351	2041351-1	39628	Ralstonia phage RPSC1	dsDNA	305	Ralstonia solanacearum	Autographiviridae	Pseudomonadota	Prokaryote	NC_047982	0	1506
NC_023736	913183	913183-1	40411	Ralstonia phage RSB2	dsDNA	305	Ralstonia solanacearum	Autographiviridae	Pseudomonadota	Prokaryote	NC_023736	0	1507
NC_047751	1597967	1597967-1	38731	Ralstonia phage phiITL-1	dsDNA	305	Ralstonia solanacearum	Autographiviridae	Pseudomonadota	Prokaryote	NC_047751	0	1508
NC_007149	329886	329886-1	39503	Vibrio phage VP4	dsDNA	662	Vibrio	Autographiviridae	Pseudomonadota	Prokaryote	NC_007149	0	1509
JQ780163	588068	588068-1	39481	Vibrio phage VP3	dsDNA	666	Vibrio cholerae	Autographiviridae	Pseudomonadota	Prokaryote	JQ780163	0	1510
NC_013651	644563	644563-1	38497	Vibrio phage N4	dsDNA	127906	Vibrio cholerae O1	Autographiviridae	Pseudomonadota	Prokaryote	NC_013651	0	1511
HQ641341	979539	979539-1	39042	Vibrio phage ICP3_2009_B	dsDNA	686	Vibrio cholerae O1 biovar El Tor	Autographiviridae	Pseudomonadota	Prokaryote	HQ641341	0	1512
HQ641344	979536	979536-1	39088	Vibrio phage ICP3_2007_A	dsDNA	686	Vibrio cholerae O1 biovar El Tor	Autographiviridae	Pseudomonadota	Prokaryote	HQ641344	0	1513
HQ641343	979537	979537-1	39349	Vibrio phage ICP3_2008_A	dsDNA	686	Vibrio cholerae O1 biovar El Tor	Autographiviridae	Pseudomonadota	Prokaryote	HQ641343	0	1514
NC_015159	979535	979535-1	39162	Vibrio phage ICP3	dsDNA	666	Vibrio cholerae	Autographiviridae	Pseudomonadota	Prokaryote	NC_015159	0	1515
NC_054890	2749426	2749426-1	41608	Pseudomonas phage vB_PsyP_3MF5	dsDNA	317	Pseudomonas syringae	Autographiviridae	Pseudomonadota	Prokaryote	NC_054890	0	1516
NC_023005	1279083	1279083-1	41386	Pseudomonas phage PPpW-4	dsDNA	70775	Pseudomonas plecoglossicida	Autographiviridae	Pseudomonadota	Prokaryote	NC_023005	0.0007	1517
NC_015208	988656	988656-1	39562	Pseudomonas phage phi15	dsDNA	303	Pseudomonas putida	Autographiviridae	Pseudomonadota	Prokaryote	NC_015208	0	1518
NC_047873	1873993	1873993-1	39215	Pseudomonas phage UNO-SLW1	dsDNA	306	Pseudomonas sp.	Autographiviridae	Pseudomonadota	Prokaryote	NC_047873	0	1519
NC_047997	2201462	2201462-1	40914	Pseudomonas phage PFP1	dsDNA	294	Pseudomonas fluorescens	Autographiviridae	Pseudomonadota	Prokaryote	NC_047997	0	1520
NC_047965	2163970	2163970-1	40822	Pseudomonas phage 22PfluR64PP	dsDNA	294	Pseudomonas fluorescens	Autographiviridae	Pseudomonadota	Prokaryote	NC_047965	0	1521
NC_015264	942165	942165-1	40973	Pseudomonas phage phiIBB-PF7A	dsDNA	294	Pseudomonas fluorescens	Autographiviridae	Pseudomonadota	Prokaryote	NC_015264	0	1522
NC_021062	1204538	1204538-1	40192	Pseudomonas phage Phi-S1	dsDNA	294	Pseudomonas fluorescens	Autographiviridae	Pseudomonadota	Prokaryote	NC_021062	0	1523
NC_027292	1562076	1562076-1	39167	Pseudomonas phage Pf-10	dsDNA	286	Pseudomonas	Autographiviridae	Pseudomonadota	Prokaryote	NC_027292	0	1524
NC_047981	1983557	1983557-1	40184	Pseudomonas phage PspYZU08	dsDNA	306	Pseudomonas sp.	Autographiviridae	Pseudomonadota	Prokaryote	NC_047981	0.0007	1525
NC_047922	2079287	2079287-1	40923	Pseudomonas phage Henninger	dsDNA	306	Pseudomonas sp.	Autographiviridae	Pseudomonadota	Prokaryote	NC_047922	0	1526
NC_048200	1729933	1729933-1	40466	Pseudomonas phage shl2	dsDNA	286	Pseudomonas	Autographiviridae	Pseudomonadota	Prokaryote	NC_048200	0	1527
NC_028661	1755692	1755692-1	41149	Pseudomonas phage PPPL-1	dsDNA	103796	Pseudomonas syringae pv. actinidiae	Autographiviridae	Pseudomonadota	Prokaryote	NC_028661	0	1528
NC_048201	1729936	1729936-1	40242	Pseudomonas phage 17A	dsDNA	286	Pseudomonas	Autographiviridae	Pseudomonadota	Prokaryote	NC_048201	0	1529
NC_004665	197783	197783-1	37359	Pseudomonas phage gh-1	dsDNA	303	Pseudomonas putida	Autographiviridae	Pseudomonadota	Prokaryote	NC_004665	0	1530
NC_047826	2783803	2783803-1	40214	Pseudomonas phage WRT	dsDNA	136843	Pseudomonas fluorescens group	Autographiviridae	Pseudomonadota	Prokaryote	NC_047826	0	1531
NC_047827	2783802	2783802-1	40491	Pseudomonas phage KNP	dsDNA	136843	Pseudomonas fluorescens group	Autographiviridae	Pseudomonadota	Prokaryote	NC_047827	0	1532
NC_047874	2761363	2761363-1	39195	Pseudomonas phage Pf1 ERZ-2017	dsDNA	294	Pseudomonas fluorescens	Autographiviridae	Pseudomonadota	Prokaryote	NC_047874	0	1533
NC_024362	1500756	1500756-1	40472	Pseudomonas phage phiPSA2	dsDNA	103796	Pseudomonas syringae pv. actinidiae	Autographiviridae	Pseudomonadota	Prokaryote	NC_024362	0	1534
NC_047747	1629654	1629654-1	40525	Pseudomonas phage phiPsa17	dsDNA	1104681	Pseudomonas syringae pv. actinidiae ICMP 18800	Autographiviridae	Pseudomonadota	Prokaryote	NC_047747	0	1535
NC_047831	2005054	2005054-1	38670	Pasteurella phage vB_PmuP_PHB02	dsDNA	747	Pasteurella multocida	Autographiviridae	Pseudomonadota	Prokaryote	NC_047831	0	1536
NC_047832	2006930	2006930-1	37287	Pasteurella phage PHB01	dsDNA	747	Pasteurella multocida	Autographiviridae	Pseudomonadota	Prokaryote	NC_047832	0	1537
NC_023548	1455076	1455076-1	39651	Citrobacter phage CR8	dsDNA	67825	Citrobacter rodentium	Autographiviridae	Pseudomonadota	Prokaryote	NC_023548	0	1538
NC_048135	2483604	2483604-1	39767	Enterobacter phage EcpYZU01	dsDNA	550	Enterobacter cloacae	Autographiviridae	Pseudomonadota	Prokaryote	NC_048135	0	1539
NC_048071	2041760	2041760-1	40060	Escherichia phage IMM-002	dsDNA	561	Escherichia	Autographiviridae	Pseudomonadota	Prokaryote	NC_048071	0	1540
NC_048136	2498616	2498616-1	39793	Escherichia phage Ro45lw	dsDNA	562	Escherichia coli	Autographiviridae	Pseudomonadota	Prokaryote	NC_048136	0	1541
NC_031018	1805467	1805467-1	39274	Citrobacter phage SH4	dsDNA	546	Citrobacter freundii	Autographiviridae	Pseudomonadota	Prokaryote	NC_031018	0	1542
NC_048161	2200756	2200756-1	39695	Cronobacter phage GW1	dsDNA	413502	Cronobacter turicensis	Autographiviridae	Pseudomonadota	Prokaryote	NC_048161	0	1543
NC_048025	2269380	2269380-1	40387	Shigella phage SFPH2	dsDNA	623	Shigella flexneri	Autographiviridae	Pseudomonadota	Prokaryote	NC_048025	0	1544
NC_023558	1410331	1410331-1	38966	Cronobacter phage Dev2	dsDNA	413502	Cronobacter turicensis	Autographiviridae	Pseudomonadota	Prokaryote	NC_023558	0	1545
NC_031943	1755695	1755695-1	40470	Escherichia phage GA2A	dsDNA	562	Escherichia coli	Autographiviridae	Pseudomonadota	Prokaryote	NC_031943	0	1546
NC_031123	1805466	1805466-1	39444	Citrobacter phage SH3	dsDNA	546	Citrobacter freundii	Autographiviridae	Pseudomonadota	Prokaryote	NC_031123	0	1547
NC_023576	1455075	1455075-1	39207	Citrobacter phage CR44b	dsDNA	67825	Citrobacter rodentium	Autographiviridae	Pseudomonadota	Prokaryote	NC_023576	0	1548
NC_047777	1897641	1897641-1	40291	Escherichia phage ZG49	dsDNA	562	Escherichia coli	Autographiviridae	Pseudomonadota	Prokaryote	NC_047777	0	1549
NC_047927	2079534	2079534-1	38823	Escherichia phage YZ1	dsDNA	562	Escherichia coli	Autographiviridae	Pseudomonadota	Prokaryote	NC_047927	0	1550
NC_024379	1498170	1498170-1	39093	Escherichia phage PE3-1	dsDNA	2170723	Escherichia coli O153	Autographiviridae	Pseudomonadota	Prokaryote	NC_024379	0	1551
MT350292	2736188	2736188-1	40712	Enterococcus phage EFA-1	dsDNA	1351	Enterococcus faecalis	Autographiviridae	Bacillota	Prokaryote	MT350292	0	1552
NC_047829	1983789	1983789-1	39693	Escherichia phage ST31	dsDNA	562	Escherichia coli	Autographiviridae	Pseudomonadota	Prokaryote	NC_047829	0	1553
NC_011042	532075	532075-1	39252	Escherichia phage EcoDS1	dsDNA	562	Escherichia coli	Autographiviridae	Pseudomonadota	Prokaryote	NC_011042	0	1554
NC_048023	2783859	2783859-1	39747	Escherichia phage Vec13	dsDNA	562	Escherichia coli	Autographiviridae	Pseudomonadota	Prokaryote	NC_048023	0	1555
NC_031937	1788294	1788294-1	38979	Escherichia phage LM33_P1	dsDNA	562	Escherichia coli	Autographiviridae	Pseudomonadota	Prokaryote	NC_031937	0	1556
NC_047808	1933110	1933110-1	39300	Escherichia phage vB_EcoP_F	dsDNA	562	Escherichia coli	Autographiviridae	Pseudomonadota	Prokaryote	NC_047808	0	1557
NC_007636	344021	344021-2	39699	Escherichia phage K1F	dsDNA	562	Escherichia coli	Autographiviridae	Pseudomonadota	Prokaryote	NC_007636	0	1558
NC_007456	344021	344021-1	39704	Escherichia phage K1F	dsDNA	562	Escherichia coli	Autographiviridae	Pseudomonadota	Prokaryote	NC_007456	0	1559
NC_048060	2320193	2320193-1	40651	Dickeya phage Mysterion	dsDNA	1089444	Dickeya solani	Autographiviridae	Pseudomonadota	Prokaryote	NC_048060	0	1560
NC_048059	2320192	2320192-1	40729	Dickeya phage Luksen	dsDNA	1089444	Dickeya solani	Autographiviridae	Pseudomonadota	Prokaryote	NC_048059	0	1561
NC_048057	2320191	2320191-1	40441	Dickeya phage Katbat	dsDNA	1089444	Dickeya solani	Autographiviridae	Pseudomonadota	Prokaryote	NC_048057	0	1562
NC_047961	2163630	2163630-1	40484	Dickeya phage Dagda	dsDNA	1089444	Dickeya solani	Autographiviridae	Pseudomonadota	Prokaryote	NC_047961	0	1563
NC_048002	2268589	2268589-1	39883	Escherichia phage SRT7	dsDNA	562	Escherichia coli	Autographiviridae	Pseudomonadota	Prokaryote	NC_048002	0	1564
NC_047819	1961914	1961914-1	39906	Pectobacterium phage PPWS4	dsDNA	122277	Pectobacterium	Autographiviridae	Pseudomonadota	Prokaryote	NC_047819	0	1565
NC_047797	1927014	1927014-1	40751	Pectobacterium phage PP81	dsDNA	555	Pectobacterium carotovorum subsp. carotovorum	Autographiviridae	Pseudomonadota	Prokaryote	NC_047797	0	1566
NC_047801	1932882	1932882-1	40995	Pectobacterium phage PP47	dsDNA	555	Pectobacterium carotovorum subsp. carotovorum	Autographiviridae	Pseudomonadota	Prokaryote	NC_047801	0	1567
NC_031115	1852627	1852627-1	39616	Morganella phage vB_MmoP_MP2	dsDNA	1912315	Morganella sp. (in: enterobacteria)	Autographiviridae	Pseudomonadota	Prokaryote	NC_031115	0	1568
NC_011085	526118	526118-1	38457	Morganella phage MmP1	dsDNA	582	Morganella morganii	Autographiviridae	Pseudomonadota	Prokaryote	NC_011085	0	1569
NC_048052	2283033	2283033-1	40131	Dickeya phage vB_DsoP_JA10	dsDNA	1224151	Dickeya solani MK10	Autographiviridae	Pseudomonadota	Prokaryote	NC_048052	0	1570
NC_047964	2163631	2163631-1	39699	Dickeya phage Ninurta	dsDNA	1089444	Dickeya solani	Autographiviridae	Pseudomonadota	Prokaryote	NC_047964	0	1571
NC_019510	1051673	1051673-1	39282	Erwinia phage vB_EamP-L1	dsDNA	552	Erwinia amylovora	Autographiviridae	Pseudomonadota	Prokaryote	NC_019510	0	1572
NC_047963	2163634	2163634-1	40552	Pectobacterium phage Jarilo	dsDNA	555	Pectobacterium carotovorum subsp. carotovorum	Autographiviridae	Pseudomonadota	Prokaryote	NC_047963	0	1573
NC_047886	2041489	2041489-1	40142	Pectobacterium phage DU_PP_II	dsDNA	1913084	Pectobacterium sp.	Autographiviridae	Pseudomonadota	Prokaryote	NC_047886	0	1574
NC_047935	2052754	2052754-1	38391	Yersinia phage fPS-59	dsDNA	34051	Yersinia enterocolitica (type O:3)	Autographiviridae	Pseudomonadota	Prokaryote	NC_047935	0	1575
NC_047934	2052746	2052746-1	39034	Yersinia phage fPS-9	dsDNA	34051	Yersinia enterocolitica (type O:3)	Autographiviridae	Pseudomonadota	Prokaryote	NC_047934	0	1576
NC_047937	2052753	2052753-1	40075	Yersinia phage fPS-54-ocr	dsDNA	34051	Yersinia enterocolitica (type O:3)	Autographiviridae	Pseudomonadota	Prokaryote	NC_047937	0	1577
NC_047936	2052752	2052752-1	40694	Yersinia phage fPS-53	dsDNA	34051	Yersinia enterocolitica (type O:3)	Autographiviridae	Pseudomonadota	Prokaryote	NC_047936	0	1578
NC_047789	1916101	1916101-1	39790	Pectobacterium phage PP74	dsDNA	55208	Pectobacterium wasabiae	Autographiviridae	Pseudomonadota	Prokaryote	NC_047789	0	1579
JQ965702	1176764	1176764-1	39415	Yersinia phage YpP-G	dsDNA	632	Yersinia pestis	Autographiviridae	Pseudomonadota	Prokaryote	JQ965702	0	1580
NC_011038	532078	532078-1	38677	Yersinia phage Yepe2	dsDNA	632	Yersinia pestis	Autographiviridae	Pseudomonadota	Prokaryote	NC_011038	0	1581
NC_023715	928293	928293-1	38616	Yersinia phage Yep-phi	dsDNA	632	Yersinia pestis	Autographiviridae	Pseudomonadota	Prokaryote	NC_023715	0	1582
NC_008694	369257	369257-1	38564	Yersinia phage Berlin	dsDNA	632	Yersinia pestis	Autographiviridae	Pseudomonadota	Prokaryote	NC_008694	0	1583
NC_048180	2562138	2562138-1	40058	Shigella phage VB_Ship_A7	dsDNA	623	Shigella flexneri	Autographiviridae	Pseudomonadota	Prokaryote	NC_048180	0	1584
NC_071037	2910951	2910951-1	39433	Salmonella phage vB_STy-RN5i1	dsDNA	28901	Salmonella enterica	Autographiviridae	Pseudomonadota	Prokaryote	NC_071037	0	1585
NC_028863	1572754	1572754-1	40477	Escherichia phage P694	dsDNA	562	Escherichia coli	Autographiviridae	Pseudomonadota	Prokaryote	NC_028863	0	1586
NC_031258	1543199	1543199-1	39696	Salmonella phage BP12A	dsDNA	28901	Salmonella enterica	Autographiviridae	Pseudomonadota	Prokaryote	NC_031258	0	1587
NC_011534	47049	47049-1	39472	Kluyvera phage Kvp1	dsDNA	580	Kluyvera cryocrescens	Autographiviridae	Pseudomonadota	Prokaryote	NC_011534	0	1588
NC_028822	1572753	1572753-1	40829	Escherichia phage P483	dsDNA	562	Escherichia coli	Autographiviridae	Pseudomonadota	Prokaryote	NC_028822	0	1589
NC_022744	1407608	1407608-1	39860	Erwinia phage FE44	dsDNA	558	Erwinia sp.	Autographiviridae	Pseudomonadota	Prokaryote	NC_022744	0	1590
NC_048108	2321391	2321391-1	39648	Yersinia phage PYPS50	dsDNA	91347	-	Autographiviridae	-	Prokaryote	NC_048108	0	1591
NC_047984	2233775	2233775-1	39825	Escherichia phage vB_EcoP_S523	dsDNA	1211845	Escherichia coli MC1061	Autographiviridae	Pseudomonadota	Prokaryote	NC_047984	0	1592
NC_011040	532074	532074-1	39816	Escherichia phage BA14	dsDNA	562	Escherichia coli	Autographiviridae	Pseudomonadota	Prokaryote	NC_011040	0	1593
NC_048105	2053015	2053015-1	39688	Salmonella phage BSP161	dsDNA	90371	Salmonella enterica subsp. enterica serovar Typhimurium	Autographiviridae	Pseudomonadota	Prokaryote	NC_048105	0	1594
NC_015249	669008	669008-1	39270	Escherichia phage 285P	dsDNA	562	Escherichia coli	Autographiviridae	Pseudomonadota	Prokaryote	NC_015249	0	1595
NC_028772	1587520	1587520-1	39133	Enterobacter phage phiEap-1	dsDNA	548	Klebsiella aerogenes	Autographiviridae	Pseudomonadota	Prokaryote	NC_028772	0	1596
NC_028655	1735591	1735591-1	39235	Yersinia phage vB_YenP_AP10	dsDNA	630	Yersinia enterocolitica	Autographiviridae	Pseudomonadota	Prokaryote	NC_028655	0	1597
NC_047761	1770232	1770232-1	41310	Klebsiella phage vB_KpnP_IME205	dsDNA	573	Klebsiella pneumoniae	Autographiviridae	Pseudomonadota	Prokaryote	NC_047761	0	1598
NC_047780	1907781	1907781-1	40605	Klebsiella phage vB_KpnP_PRA33	dsDNA	573	Klebsiella pneumoniae	Autographiviridae	Pseudomonadota	Prokaryote	NC_047780	0	1599
NC_047782	1907783	1907783-1	41335	Klebsiella phage vB_KpnP_IL33	dsDNA	573	Klebsiella pneumoniae	Autographiviridae	Pseudomonadota	Prokaryote	NC_047782	0	1600
NC_047781	1907782	1907782-1	41697	Klebsiella phage vB_KpnP_BIS33	dsDNA	573	Klebsiella pneumoniae	Autographiviridae	Pseudomonadota	Prokaryote	NC_047781	0	1601
NC_047908	2066504	2066504-1	40945	Klebsiella phage SH-Kp 152410	dsDNA	573	Klebsiella pneumoniae	Autographiviridae	Pseudomonadota	Prokaryote	NC_047908	0	1602
NC_047970	2790306	2790306-1	40540	Klebsiella phage KP32_isolate 195	dsDNA	573	Klebsiella pneumoniae	Autographiviridae	Pseudomonadota	Prokaryote	NC_047970	0	1603
NC_048114	2488949	2488949-1	40539	Klebsiella phage kpssk3	dsDNA	573	Klebsiella pneumoniae	Autographiviridae	Pseudomonadota	Prokaryote	NC_048114	0	1604
NC_028688	1701804	1701804-1	40114	Klebsiella phage vB_Kp1	dsDNA	573	Klebsiella pneumoniae	Autographiviridae	Pseudomonadota	Prokaryote	NC_028688	0	1605
NC_047980	1958964	1958964-1	40578	Klebsiella phage SH-Kp 152234	dsDNA	573	Klebsiella pneumoniae	Autographiviridae	Pseudomonadota	Prokaryote	NC_047980	0	1606
NC_047971	2790307	2790307-1	40337	Klebsiella phage KP32_isolate 196	dsDNA	573	Klebsiella pneumoniae	Autographiviridae	Pseudomonadota	Prokaryote	NC_047971	0	1607
NC_015719	1041524	1041524-1	40940	Escherichia phage K30	dsDNA	562	Escherichia coli	Autographiviridae	Pseudomonadota	Prokaryote	NC_015719	0	1608
NC_047773	1897431	1897431-1	41283	Klebsiella phage vB_KpnP_KpV766	dsDNA	573	Klebsiella pneumoniae	Autographiviridae	Pseudomonadota	Prokaryote	NC_047773	0	1609
NC_028977	1671396	1671396-1	41054	Klebsiella phage vB_KpnP_KpV289	dsDNA	573	Klebsiella pneumoniae	Autographiviridae	Pseudomonadota	Prokaryote	NC_028977	0	1610
NC_047799	1932362	1932362-1	40163	Klebsiella phage K5-4	dsDNA	570	Klebsiella	Autographiviridae	Pseudomonadota	Prokaryote	NC_047799	0	1611
NC_047798	1932361	1932361-1	41116	Klebsiella phage K5-2	dsDNA	570	Klebsiella	Autographiviridae	Pseudomonadota	Prokaryote	NC_047798	0	1612
NC_047772	1897430	1897430-1	40395	Klebsiella phage vB_KpnP_KpV767	dsDNA	573	Klebsiella pneumoniae	Autographiviridae	Pseudomonadota	Prokaryote	NC_047772	0	1613
NC_013647	674082	674082-1	41119	Klebsiella phage KP32	dsDNA	573	Klebsiella pneumoniae	Autographiviridae	Pseudomonadota	Prokaryote	NC_013647	0	1614
NC_028800	1647374	1647374-1	41698	Klebsiella phage K5	dsDNA	573	Klebsiella pneumoniae	Autographiviridae	Pseudomonadota	Prokaryote	NC_028800	0	1615
NC_048014	2268396	2268396-1	39906	Klebsiella phage vB_KpnP_IME321	dsDNA	573	Klebsiella pneumoniae	Autographiviridae	Pseudomonadota	Prokaryote	NC_048014	0	1616
NC_048129	2282629	2282629-1	40236	Klebsiella phage KN1-1	dsDNA	570	Klebsiella	Autographiviridae	Pseudomonadota	Prokaryote	NC_048129	0	1617
NC_048131	2282630	2282630-1	41059	Klebsiella phage KN3-1	dsDNA	570	Klebsiella	Autographiviridae	Pseudomonadota	Prokaryote	NC_048131	0	1618
NC_048138	2492437	2492437-1	40352	Klebsiella phage Henu1	dsDNA	573	Klebsiella pneumoniae	Autographiviridae	Pseudomonadota	Prokaryote	NC_048138	0	1619
NC_011043	532077	532077-1	41181	Klebsiella phage K11	dsDNA	1497796	Klebsiella sp. 390	Autographiviridae	Pseudomonadota	Prokaryote	NC_011043	0	1620
NC_047969	2790305	2790305-1	41161	Klebsiella phage KP32_isolate 194	dsDNA	573	Klebsiella pneumoniae	Autographiviridae	Pseudomonadota	Prokaryote	NC_047969	0	1621
NC_047771	1882400	1882400-1	40765	Klebsiella phage vB_KpnP_KpV763	dsDNA	573	Klebsiella pneumoniae	Autographiviridae	Pseudomonadota	Prokaryote	NC_047771	0	1622
NC_047968	2790304	2790304-1	40635	Klebsiella phage KP32_isolate 192	dsDNA	573	Klebsiella pneumoniae	Autographiviridae	Pseudomonadota	Prokaryote	NC_047968	0	1623
NC_048130	2282631	2282631-1	41219	Klebsiella phage KN4-1	dsDNA	570	Klebsiella	Autographiviridae	Pseudomonadota	Prokaryote	NC_048130	0	1624
NC_048175	2562178	2562178-1	40599	Klebsiella phage Pharr	dsDNA	573	Klebsiella pneumoniae	Autographiviridae	Pseudomonadota	Prokaryote	NC_048175	0	1625
NC_047842	2024247	2024247-1	40048	Klebsiella phage 2044-307w	dsDNA	573	Klebsiella pneumoniae	Autographiviridae	Pseudomonadota	Prokaryote	NC_047842	0	1626
NC_047864	10759	10759-2	38209	Enterobacteria phage T3	dsDNA	562	Escherichia coli	Autographiviridae	Pseudomonadota	Prokaryote	NC_047864	0	1627
NC_047867	1075774	1075774-1	38202	Enterobacteria phage T7M	dsDNA	562	Escherichia coli	Autographiviridae	Pseudomonadota	Prokaryote	NC_047867	0	1628
NC_003298	10759	10759-1	38208	Enterobacteria phage T3	dsDNA	562	Escherichia coli	Autographiviridae	Pseudomonadota	Prokaryote	NC_003298	0	1629
NC_047856	1871708	1871708-1	44911	Enterobacter phage KNP3	dsDNA	547	Enterobacter	Autographiviridae	Pseudomonadota	Prokaryote	NC_047856	0	1630
NC_028795	1636314	1636314-1	31522	Enterobacter phage E-3	dsDNA	550	Enterobacter cloacae	Autographiviridae	Pseudomonadota	Prokaryote	NC_028795	0	1631
NC_047843	2024248	2024248-1	39064	Leclercia phage 10164-302	dsDNA	83655	Leclercia adecarboxylata	Autographiviridae	Pseudomonadota	Prokaryote	NC_047843	0	1632
NC_048063	2301650	2301650-1	39382	Escherichia phage LL2	dsDNA	562	Escherichia coli	Autographiviridae	Pseudomonadota	Prokaryote	NC_048063	0	1633
NC_047774	1897434	1897434-1	39631	Serratia phage SM9-3Y	dsDNA	615	Serratia marcescens	Autographiviridae	Pseudomonadota	Prokaryote	NC_047774	0	1634
NC_071009	2910948	2910948-1	38505	Salmonella phage vB_SAg-RPN15	dsDNA	28901	Salmonella enterica	Autographiviridae	Pseudomonadota	Prokaryote	NC_071009	0	1635
NC_031092	1805465	1805465-1	39158	Citrobacter phage SH2	dsDNA	546	Citrobacter freundii	Autographiviridae	Pseudomonadota	Prokaryote	NC_031092	0	1636
NC_010807	529929	529929-1	38815	Salmonella phage phiSG-JL2	dsDNA	594	Salmonella enterica subsp. enterica serovar Gallinarum	Autographiviridae	Pseudomonadota	Prokaryote	NC_010807	0	1637
NC_031066	1805464	1805464-1	39434	Citrobacter phage SH1	dsDNA	546	Citrobacter freundii	Autographiviridae	Pseudomonadota	Prokaryote	NC_031066	0	1638
NC_047844	2024251	2024251-1	39216	Serratia phage 2050H2	dsDNA	615	Serratia marcescens	Autographiviridae	Pseudomonadota	Prokaryote	NC_047844	0	1639
NC_028880	1610508	1610508-1	38625	Citrobacter phage phiCFP-1	dsDNA	546	Citrobacter freundii	Autographiviridae	Pseudomonadota	Prokaryote	NC_028880	0	1640
NC_047766	1852630	1852630-1	38890	Escherichia phage ECA2	dsDNA	562	Escherichia coli	Autographiviridae	Pseudomonadota	Prokaryote	NC_047766	0	1641
NC_025451	1536611	1536611-1	38646	Yersinia phage vB_YenP_AP5	dsDNA	630	Yersinia enterocolitica	Autographiviridae	Pseudomonadota	Prokaryote	NC_025451	0	1642
NC_001271	110457	110457-1	39600	Yersinia phage phiYeO3-12	dsDNA	34051	Yersinia enterocolitica (type O:3)	Autographiviridae	Pseudomonadota	Prokaryote	NC_001271	0	1643
NC_047755	1662463	1662463-1	39210	Yersinia phage phiYe-F10	dsDNA	630	Yersinia enterocolitica	Autographiviridae	Pseudomonadota	Prokaryote	NC_047755	0	1644
KP791807	1636315	1636315-1	39142	Enterobacter phage E-4	dsDNA	550	Enterobacter cloacae	Autographiviridae	Pseudomonadota	Prokaryote	KP791807	0	1645
NC_029102	1636313	1636313-1	36051	Enterobacter phage E-2	dsDNA	550	Enterobacter cloacae	Autographiviridae	Pseudomonadota	Prokaryote	NC_029102	0	1646
NC_019416	1239382	1239382-1	38513	Stenotrophomonas phage IME15	dsDNA	40324	Stenotrophomonas maltophilia	Autographiviridae	Pseudomonadota	Prokaryote	NC_019416	0	1647
NC_047942	2099356	2099356-1	39752	Escherichia phage Ebrios	dsDNA	498388	Escherichia coli C	Autographiviridae	Pseudomonadota	Prokaryote	NC_047942	0	1648
NC_015271	866889	866889-1	38368	Salmonella phage Vi06	dsDNA	90370	Salmonella enterica subsp. enterica serovar Typhi	Autographiviridae	Pseudomonadota	Prokaryote	NC_015271	0	1649
NC_047895	2053563	2053563-1	39919	Escherichia phage EG1	dsDNA	511145	Escherichia coli str. K-12 substr. MG1655	Autographiviridae	Pseudomonadota	Prokaryote	NC_047895	0	1650
MT350293	2736189	2736189-1	39964	Enterococcus phage EFA-2	dsDNA	1351	Enterococcus faecalis	Autographiviridae	Bacillota	Prokaryote	MT350293	0	1651
NC_011045	532076	532076-1	38841	Escherichia phage 13a	dsDNA	562	Escherichia coli	Autographiviridae	Pseudomonadota	Prokaryote	NC_011045	0	1652
NC_001604	10760	10760-1	39937	Escherichia phage T7	dsDNA	562	Escherichia coli	Autographiviridae	Pseudomonadota	Prokaryote	NC_001604	0	1653
NC_047940	1176767	1176767-1	38288	Yersinia phage YpsP-G	dsDNA	632	Yersinia pestis	Autographiviridae	Pseudomonadota	Prokaryote	NC_047940	0	1654
NC_047939	1176766	1176766-1	37714	Yersinia phage YpP-Y	dsDNA	632	Yersinia pestis	Autographiviridae	Pseudomonadota	Prokaryote	NC_047939	0	1655
JQ965701	1176765	1176765-1	38284	Yersinia phage YpP-R	dsDNA	632	Yersinia pestis	Autographiviridae	Pseudomonadota	Prokaryote	JQ965701	0	1656
JQ957925	1176434	1176434-1	37432	Yersinia phage Y	dsDNA	632	Yersinia pestis	Autographiviridae	Pseudomonadota	Prokaryote	JQ957925	0	1657
JX000007	1195074	1195074-1	37260	Yersinia phage R	dsDNA	632	Yersinia pestis	Autographiviridae	Pseudomonadota	Prokaryote	JX000007	0	1658
NC_004777	227720	227720-1	37555	Yersinia phage phiA1122	dsDNA	632	Yersinia pestis	Autographiviridae	Pseudomonadota	Prokaryote	NC_004777	0	1659
NC_048078	2340719	2340719-1	39266	Escherichia phage N30	dsDNA	562	Escherichia coli	Autographiviridae	Pseudomonadota	Prokaryote	NC_048078	0	1660
NC_048079	2340717	2340717-1	39551	Escherichia phage C5	dsDNA	562	Escherichia coli	Autographiviridae	Pseudomonadota	Prokaryote	NC_048079	0	1661
NC_048163	2528528	2528528-1	39536	Escherichia phage NC-A	dsDNA	753642	Escherichia coli NC101	Autographiviridae	Pseudomonadota	Prokaryote	NC_048163	0	1662
NC_031114	1837842	1837842-1	39235	Escherichia phage 64795_ec1	dsDNA	562	Escherichia coli	Autographiviridae	Pseudomonadota	Prokaryote	NC_031114	0	1663
NC_047923	2079317	2079317-1	39482	Escherichia phage HZ2R8	dsDNA	562	Escherichia coli	Autographiviridae	Pseudomonadota	Prokaryote	NC_047923	0	1664
NC_048004	2268591	2268591-1	38821	Salmonella phage 3A_8767	dsDNA	90370	Salmonella enterica subsp. enterica serovar Typhi	Autographiviridae	Pseudomonadota	Prokaryote	NC_048004	0	1665
NC_027387	1527506	1527506-1	38810	Escherichia phage CICC 80001	dsDNA	562	Escherichia coli	Autographiviridae	Pseudomonadota	Prokaryote	NC_027387	0	1666
NC_048082	2315471	2315471-1	38396	Enterobacteria phage vB_EcoP_IME390	dsDNA	511693	Escherichia coli BL21	Autographiviridae	Pseudomonadota	Prokaryote	NC_048082	0	1667
NC_047802	1932883	1932883-1	44609	Pectobacterium phage PP99	dsDNA	555	Pectobacterium carotovorum subsp. carotovorum	Autographiviridae	Pseudomonadota	Prokaryote	NC_047802	0	1668
NC_027330	1498172	1498172-1	45403	Escherichia phage ECBP5	dsDNA	562	Escherichia coli	Autographiviridae	Pseudomonadota	Prokaryote	NC_027330	0	1669
NC_047894	2048979	2048979-1	47868	Pseudomonas phage uligo	dsDNA	663959	Pseudomonas syringae pv. avii	Autographiviridae	Pseudomonadota	Prokaryote	NC_047894	0	1670
NC_047954	2163985	2163985-1	46644	Pseudomonas phage Njord	dsDNA	663959	Pseudomonas syringae pv. avii	Autographiviridae	Pseudomonadota	Prokaryote	NC_047954	0	1671
NC_047956	2163982	2163982-1	46585	Pseudomonas phage Achelous	dsDNA	663959	Pseudomonas syringae pv. avii	Autographiviridae	Pseudomonadota	Prokaryote	NC_047956	0	1672
NC_047955	2163984	2163984-1	45779	Pseudomonas phage Nerthus	dsDNA	663959	Pseudomonas syringae pv. avii	Autographiviridae	Pseudomonadota	Prokaryote	NC_047955	0	1673
NC_047957	2163983	2163983-1	45756	Pseudomonas phage Alpheus	dsDNA	663959	Pseudomonas syringae pv. avii	Autographiviridae	Pseudomonadota	Prokaryote	NC_047957	0	1674
NC_047821	1965370	1965370-1	44245	Marinomonas phage CPP1m	dsDNA	119864	Marinomonas mediterranea	Autographiviridae	Pseudomonadota	Prokaryote	NC_047821	0	1675
NC_047836	2022859	2022859-1	45385	Marinomonas phage CB5A	dsDNA	1904862	Marinomonas sp.	Autographiviridae	Pseudomonadota	Prokaryote	NC_047836	0	1676
NC_047903	2059879	2059879-1	44603	Vibrio phage VEN	dsDNA	670	Vibrio parahaemolyticus	Autographiviridae	Pseudomonadota	Prokaryote	NC_047903	0	1677
NC_047746	1480731	1480731-1	44541	Vibrio phage Vc1	dsDNA	678	Vibrio sp.	Autographiviridae	Pseudomonadota	Prokaryote	NC_047746	0	1678
NC_047803	1932890	1932890-1	43121	Vibrio phage Vp670	dsDNA	663	Vibrio alginolyticus	Autographiviridae	Pseudomonadota	Prokaryote	NC_047803	0	1679
NC_025822	1151014	1151014-1	42544	Vibrio phage phi-A318	dsDNA	663	Vibrio alginolyticus	Autographiviridae	Pseudomonadota	Prokaryote	NC_025822	0	1680
NC_047737	1434127	1434127-1	42542	Vibrio phage AS51	dsDNA	663	Vibrio alginolyticus	Autographiviridae	Pseudomonadota	Prokaryote	NC_047737	0	1681
NC_047917	2070198	2070198-1	45495	Erwinia phage vB_EamP-S2	dsDNA	552	Erwinia amylovora	Autographiviridae	Pseudomonadota	Prokaryote	NC_047917	0	1682
NC_009014	418443	418443-1	45445	Erwinia phage Era103	dsDNA	552	Erwinia amylovora	Autographiviridae	Pseudomonadota	Prokaryote	NC_009014	0	1683
FQ482084	925985	925985-1	45522	Erwinia phage phiEa1H	dsDNA	552	Erwinia amylovora	Autographiviridae	Pseudomonadota	Prokaryote	FQ482084	0	1684
NC_019926	925983	925983-1	45554	Erwinia phage phiEa100	dsDNA	552	Erwinia amylovora	Autographiviridae	Pseudomonadota	Prokaryote	NC_019926	0	1685
NC_019542	1217810	1217810-1	44400	Pectobacterium phage PP1	dsDNA	555	Pectobacterium carotovorum subsp. carotovorum	Autographiviridae	Pseudomonadota	Prokaryote	NC_019542	0	1686
NC_025450	1542498	1542498-1	44366	Lelliottia phage phD2B	dsDNA	1542666	Lelliottia sp. GL2	Autographiviridae	Pseudomonadota	Prokaryote	NC_025450	0	1687
NC_047858	1837877	1837877-1	44601	Proteus phage PM 116	dsDNA	584	Proteus mirabilis	Autographiviridae	Pseudomonadota	Prokaryote	NC_047858	0	1688
NC_027379	1560283	1560283-1	43642	Proteus phage PM 85	dsDNA	584	Proteus mirabilis	Autographiviridae	Pseudomonadota	Prokaryote	NC_027379	0	1689
NC_028916	1636249	1636249-1	44573	Proteus phage vB_PmiP_Pm5460	dsDNA	584	Proteus mirabilis	Autographiviridae	Pseudomonadota	Prokaryote	NC_028916	0	1690
NC_027390	1560284	1560284-1	45169	Proteus phage PM 93	dsDNA	584	Proteus mirabilis	Autographiviridae	Pseudomonadota	Prokaryote	NC_027390	0	1691
NC_004831	2907955	2907955-1	43769	Salmonella phage SP6	dsDNA	90371	Salmonella enterica subsp. enterica serovar Typhimurium	Autographiviridae	Pseudomonadota	Prokaryote	NC_004831	0	1692
NC_031271	1543201	1543201-1	43602	Salmonella phage BP12B	dsDNA	28901	Salmonella enterica	Autographiviridae	Pseudomonadota	Prokaryote	NC_031271	0	1693
NC_020414	979726	979726-1	43984	Escherichia phage UAB_Phi78	dsDNA	90371	Salmonella enterica subsp. enterica serovar Typhimurium	Autographiviridae	Pseudomonadota	Prokaryote	NC_020414	0	1694
NC_048064	2315628	2315628-1	45185	Escherichia phage LL11	dsDNA	562	Escherichia coli	Autographiviridae	Pseudomonadota	Prokaryote	NC_048064	0	1695
NC_047920	2079275	2079275-1	44349	Citrobacter phage vB_CroP_CrRp3	dsDNA	67825	Citrobacter rodentium	Autographiviridae	Pseudomonadota	Prokaryote	NC_047920	0	1696
NC_047899	2783801	2783801-1	44895	Escherichia phage VEc3	dsDNA	562	Escherichia coli	Autographiviridae	Pseudomonadota	Prokaryote	NC_047899	0	1697
NC_008152	2681604	2681604-1	44385	Escherichia phage K1-5	dsDNA	561	Escherichia	Autographiviridae	Pseudomonadota	Prokaryote	NC_008152	0	1698
NC_047769	2886901	2886901-1	44559	Escherichia phage AAPEc6	dsDNA	562	Escherichia coli	Autographiviridae	Pseudomonadota	Prokaryote	NC_047769	0	1699
NC_019403	1141139	1141139-1	43731	Escherichia phage vB_EcoP_ACG-C91	dsDNA	562	Escherichia coli	Autographiviridae	Pseudomonadota	Prokaryote	NC_019403	0	1700
NC_047889	2783800	2783800-1	44784	Escherichia phage mutPK1A2	dsDNA	1392869	Escherichia coli K1	Autographiviridae	Pseudomonadota	Prokaryote	NC_047889	0	1701
NC_007637	2679891	2679891-1	45251	Escherichia phage K1E	dsDNA	562	Escherichia coli	Autographiviridae	Pseudomonadota	Prokaryote	NC_007637	0	1702
NC_047807	1933108	1933108-1	44970	Escherichia phage vB_EcoP_C	dsDNA	562	Escherichia coli	Autographiviridae	Pseudomonadota	Prokaryote	NC_047807	0	1703
NC_047809	1933111	1933111-1	37775	Escherichia phage vB_EcoP_K	dsDNA	562	Escherichia coli	Autographiviridae	Pseudomonadota	Prokaryote	NC_047809	0	1704
NC_047806	1933107	1933107-1	44018	Escherichia phage vB_EcoP_B	dsDNA	562	Escherichia coli	Autographiviridae	Pseudomonadota	Prokaryote	NC_047806	0	1705
NC_012742	538979	538979-1	44080	Xanthomonas phage phiL7	dsDNA	340	Xanthomonas campestris pv. campestris	-	Pseudomonadota	Prokaryote	NC_012742	0	1706
NC_019933	2994055	2994055-1	43870	Xanthomonas phage CP1	dsDNA	346	Xanthomonas citri	-	Pseudomonadota	Prokaryote	NC_019933	0.0008	1707
NC_007709	2994040	2994040-1	43785	Xanthomonas phage OP1	dsDNA	346	Xanthomonas citri	-	Pseudomonadota	Prokaryote	NC_007709	0.0005	1708
NC_004902	2907956	2907956-1	44373	Xanthomonas phage Xp10	dsDNA	347	Xanthomonas oryzae	-	Pseudomonadota	Prokaryote	NC_004902	0.0004	1709
NC_009543	2913975	2913975-1	44520	Xanthomonas phage Xop411	dsDNA	347	Xanthomonas oryzae	-	Pseudomonadota	Prokaryote	NC_009543	0.0005	1710
NC_047741	1292086	1292086-1	46318	Vibrio phage JSF7	dsDNA	666	Vibrio cholerae	Autographiviridae	Pseudomonadota	Prokaryote	NC_047741	0.0007	1711
NC_047834	2928692	2928692-1	47631	Alteromonas phage vB_AspP-H4/4	dsDNA	232	Alteromonas sp.	Autographiviridae	Pseudomonadota	Prokaryote	NC_047834	0.0021	1712
NC_048123	1881263	1881263-1	44168	Vibrio phage 1.204.O._10N.222.46.F12	dsDNA	47951	Vibrio cyclitrophicus	Autographiviridae	Pseudomonadota	Prokaryote	NC_048123	0.0004	1713
NC_047768	1871314	1871314-1	45260	Phage MedPE-SWcel-C56	dsDNA	28211	Alphaproteobacteria	Autographiviridae	Pseudomonadota	Prokaryote	NC_047768	0	1714
NC_047846	2024262	2024262-1	45175	Agrobacterium phage Atu_ph03	dsDNA	358	Agrobacterium tumefaciens	Autographiviridae	Pseudomonadota	Prokaryote	NC_047846	0	1715
NC_047845	2024261	2024261-1	45423	Agrobacterium phage Atu_ph02	dsDNA	358	Agrobacterium tumefaciens	Autographiviridae	Pseudomonadota	Prokaryote	NC_047845	0	1716
NC_047870	1220716	1220716-1	45962	Rhizobium phage RHEph09	dsDNA	29449	Rhizobium etli	Autographiviridae	Pseudomonadota	Prokaryote	NC_047870	0.0008	1717
NC_047869	1220715	1220715-1	43619	Rhizobium phage RHEph08	dsDNA	29449	Rhizobium etli	Autographiviridae	Pseudomonadota	Prokaryote	NC_047869	0.0008	1718
JX483875	1220603	1220603-1	45912	Rhizobium phage RHEph03	dsDNA	29449	Rhizobium etli	Autographiviridae	Pseudomonadota	Prokaryote	JX483875	0.0005	1719
NC_047868	1220602	1220602-1	46486	Rhizobium phage RHEph02	dsDNA	29449	Rhizobium etli	Autographiviridae	Pseudomonadota	Prokaryote	NC_047868	0.0005	1720
NC_047941	2081603	2081603-1	41832	Salmonella phage vB_SpuP_Spp16	dsDNA	28901	Salmonella enterica	Autographiviridae	Pseudomonadota	Prokaryote	NC_047941	0	1721
NC_019911	1206559	1206559-1	42406	Yersinia phage phi80-18	dsDNA	629	Yersinia	Autographiviridae	Pseudomonadota	Prokaryote	NC_019911	0	1722
NC_047805	1932893	1932893-1	42771	Yersinia phage fHe-Yen3-01	dsDNA	629	Yersinia	Autographiviridae	Pseudomonadota	Prokaryote	NC_047805	0	1723
NC_047778	1897743	1897743-1	41841	Pectobacterium phage PP2	dsDNA	554	Pectobacterium carotovorum	Autographiviridae	Pseudomonadota	Prokaryote	NC_047778	0.0004	1724
NC_048111	2488835	2488835-1	41823	Pectobacterium phage Arno160	dsDNA	555	Pectobacterium carotovorum subsp. carotovorum	Autographiviridae	Pseudomonadota	Prokaryote	NC_048111	0.0004	1725
NC_020078	1264737	1264737-1	41796	Cronobacter phage vB_CskP_GAP227	dsDNA	413496	-	Autographiviridae	-	Prokaryote	NC_020078	0.0005	1726
NC_029070	1712539	1712539-1	41620	Cronobacter phage Dev-CD-23823	dsDNA	413496	-	Autographiviridae	-	Prokaryote	NC_029070	0.0008	1727
NC_047865	2507411	2507411-1	42439	Aeromonas phage CF7	dsDNA	196023	Aeromonas hydrophila subsp. hydrophila	Autographiviridae	Pseudomonadota	Prokaryote	NC_047865	0	1728
NC_047866	1747286	1747286-1	42167	Aeromonas phage Ahp1	dsDNA	644	Aeromonas hydrophila	Autographiviridae	Pseudomonadota	Prokaryote	NC_047866	0	1729
NC_070758	2862773	2862773-1	43859	Vibrio phage vB_VpaP_G1	dsDNA	670	Vibrio parahaemolyticus	Autographiviridae	Pseudomonadota	Prokaryote	NC_070758	0	1730
NC_028850	1675027	1675027-1	41449	Yersinia phage vB_YenP_ISAO8	dsDNA	630	Yersinia enterocolitica	Autographiviridae	Pseudomonadota	Prokaryote	NC_028850	0	1731
NC_047951	1206556	1206556-1	42085	Yersinia phage phiR8-01	dsDNA	34051	Yersinia enterocolitica (type O:3)	Autographiviridae	Pseudomonadota	Prokaryote	NC_047951	0	1732
NC_047966	2163976	2163976-1	42696	Aeromonas phage 25AhydR2PP	dsDNA	380703	Aeromonas hydrophila subsp. hydrophila ATCC 7966	Autographiviridae	Pseudomonadota	Prokaryote	NC_047966	0.0004	1733
NC_048133	2420320	2420320-1	30791	Aeromonas phage ZPAH7	dsDNA	644	Aeromonas hydrophila	Autographiviridae	Pseudomonadota	Prokaryote	NC_048133	0.0004	1734
NC_019528	1141132	1141132-1	41572	Aeromonas phage phiAS7	dsDNA	29491	Aeromonas salmonicida subsp. salmonicida	Autographiviridae	Pseudomonadota	Prokaryote	NC_019528	0.0004	1735
NC_019520	1141519	1141519-1	42608	Escherichia phage phiKT	dsDNA	561	Escherichia	Autographiviridae	Pseudomonadota	Prokaryote	NC_019520	0	1736
NC_047890	2047782	2047782-1	42686	Escherichia phage PGT2	dsDNA	562	Escherichia coli	Autographiviridae	Pseudomonadota	Prokaryote	NC_047890	0	1737
NC_041885	1852562	1852562-1	40556	Pseudomonas phage VSW-3	dsDNA	286	Pseudomonas	Autographiviridae	Pseudomonadota	Prokaryote	NC_041885	0.0004	1738
NC_042104	2079290	2079290-1	41651	Pseudomonas phage PollyC	dsDNA	306	Pseudomonas sp.	Autographiviridae	Pseudomonadota	Prokaryote	NC_042104	0.0005	1739
NC_016764	1100790	1100790-1	40058	Pseudomonas phage Bf7	dsDNA	29442	Pseudomonas tolaasii	Autographiviridae	Pseudomonadota	Prokaryote	NC_016764	0	1740
NC_031014	1873949	1873949-1	40008	Pseudomonas phage Andromeda	dsDNA	317	Pseudomonas syringae	Autographiviridae	Pseudomonadota	Prokaryote	NC_031014	0	1741
NC_022982	1415145	1415145-1	43869	Xylella phage Paz	dsDNA	2371	Xylella fastidiosa	Autographiviridae	Pseudomonadota	Prokaryote	NC_022982	0	1742
NC_022987	1415146	1415146-1	43940	Xylella phage Prado	dsDNA	2371	Xylella fastidiosa	Autographiviridae	Pseudomonadota	Prokaryote	NC_022987	0	1743
NC_047762	1775250	1775250-1	44862	Xanthomonas phage XAJ24	dsDNA	195709	Xanthomonas arboricola pv. juglandis	Autographiviridae	Pseudomonadota	Prokaryote	NC_047762	0	1744
NC_047840	2024237	2024237-1	44597	Xanthomonas phage phi Xc10	dsDNA	339	Xanthomonas campestris	Autographiviridae	Pseudomonadota	Prokaryote	NC_047840	0.0003	1745
NC_030937	1784981	1784981-1	44262	Xanthomonas phage f30-Xaj	dsDNA	195709	Xanthomonas arboricola pv. juglandis	Autographiviridae	Pseudomonadota	Prokaryote	NC_030937	0.0003	1746
NC_030928	1784979	1784979-1	43851	Xanthomonas phage f20-Xaj	dsDNA	195709	Xanthomonas arboricola pv. juglandis	Autographiviridae	Pseudomonadota	Prokaryote	NC_030928	0.0004	1747
NC_048055	1983784	1983784-1	41344	Curvibacter phage P26059B	dsDNA	1888168	Curvibacter sp.	Autographiviridae	Pseudomonadota	Prokaryote	NC_048055	0	1748
NC_041912	1927013	1927013-1	40551	Aquamicrobium phage P14	dsDNA	1224	-	Autographiviridae	-	Prokaryote	NC_041912	0	1749
NC_048029	2282912	2282912-1	43077	Sphingomonas phage Scott	dsDNA	13689	Sphingomonas paucimobilis	Autographiviridae	Pseudomonadota	Prokaryote	NC_048029	0.0005	1750
NC_029092	1701809	1701809-1	44974	Caulobacter phage Percy	dsDNA	155892	Caulobacter vibrioides	Autographiviridae	Pseudomonadota	Prokaryote	NC_029092	0.001	1751
NC_047860	2024607	2024607-1	44638	Caulobacter phage Lullwater	dsDNA	190650	Caulobacter vibrioides CB15	Autographiviridae	Pseudomonadota	Prokaryote	NC_047860	0.0005	1752
NC_022916	1401297	1401297-1	41604	Burkholderia phage JG068	dsDNA	95486	Burkholderia cenocepacia	Autographiviridae	Pseudomonadota	Prokaryote	NC_022916	0	1753
NC_029007	1538364	1538364-1	43745	Ralstonia phage RSJ5	dsDNA	305	Ralstonia solanacearum	Autographiviridae	Pseudomonadota	Prokaryote	NC_029007	0.0004	1754
NC_028988	1481785	1481785-1	44360	Ralstonia phage RSJ2	dsDNA	305	Ralstonia solanacearum	Autographiviridae	Pseudomonadota	Prokaryote	NC_028988	0	1755
NC_047930	2060091	2060091-1	41135	Ralstonia phage RsoP1IDN	dsDNA	305	Ralstonia solanacearum	Autographiviridae	Pseudomonadota	Prokaryote	NC_047930	0	1756
NC_011201	551790	551790-1	43079	Ralstonia phage RSB1	dsDNA	305	Ralstonia solanacearum	Autographiviridae	Pseudomonadota	Prokaryote	NC_011201	0	1757
NC_047804	1932892	1932892-1	42042	Ralstonia phage RS-PII-1	dsDNA	305	Ralstonia solanacearum	Autographiviridae	Pseudomonadota	Prokaryote	NC_047804	0	1758
NC_054891	2759719	2759719-1	43597	Ralstonia phage Anchaing	dsDNA	1310165	Ralstonia pseudosolanacearum	Autographiviridae	Pseudomonadota	Prokaryote	NC_054891	0	1759
NC_047816	1958965	1958965-1	43211	Ralstonia phage RS-PI-1	dsDNA	305	Ralstonia solanacearum	Autographiviridae	Pseudomonadota	Prokaryote	NC_047816	0.0004	1760
HG796220	1673729	1673729-1	41882	Burkholderia phage Bp-AMP3	dsDNA	272560	Burkholderia pseudomallei K96243	Autographiviridae	Pseudomonadota	Prokaryote	HG796220	0.0004	1761
HG796219	1437328	1437328-1	42492	Burkholderia phage Bp-AMP2	dsDNA	272560	Burkholderia pseudomallei K96243	Autographiviridae	Pseudomonadota	Prokaryote	HG796219	0.0004	1762
HG796221	1437329	1437329-1	42112	Burkholderia phage Bp-AMP4	dsDNA	272560	Burkholderia pseudomallei K96243	Autographiviridae	Pseudomonadota	Prokaryote	HG796221	0.0004	1763
NC_047743	1432428	1432428-1	42409	Burkholderia phage Bp-AMP1	dsDNA	28450	Burkholderia pseudomallei	Autographiviridae	Pseudomonadota	Prokaryote	NC_047743	0.0004	1764
NC_015585	943335	943335-1	43032	Pantoea phage LIMEzero	dsDNA	549	Pantoea agglomerans	Autographiviridae	Pseudomonadota	Prokaryote	NC_015585	0.0004	1765
NC_048177	2562235	2562235-1	42291	Escherichia phage Lidtsur	dsDNA	511145	Escherichia coli str. K-12 substr. MG1655	Autographiviridae	Pseudomonadota	Prokaryote	NC_048177	0	1766
NC_025445	1536597	1536597-1	40981	Escherichia phage J8-65	dsDNA	83333	Escherichia coli K-12	Autographiviridae	Pseudomonadota	Prokaryote	NC_025445	0	1767
NC_022917	1402875	1402875-1	44578	Ralstonia phage RSB3	dsDNA	305	Ralstonia solanacearum	Autographiviridae	Pseudomonadota	Prokaryote	NC_022917	0	1768
NC_047800	2783867	2783867-1	44793	Ralstonia phage phiAp1	dsDNA	305	Ralstonia solanacearum	Autographiviridae	Pseudomonadota	Prokaryote	NC_047800	0	1769
NC_013638	693582	693582-1	43144	Pseudomonas phage phi-2	dsDNA	216595	Pseudomonas fluorescens SBW25	Autographiviridae	Pseudomonadota	Prokaryote	NC_013638	0.0008	1770
NC_009936	386793	386793-1	41593	Pseudomonas phage LKA1	dsDNA	208964	Pseudomonas aeruginosa PAO1	Autographiviridae	Pseudomonadota	Prokaryote	NC_009936	0.0004	1771
NC_047933	2079544	2079544-1	43184	Pseudomonas phage phiNV3	dsDNA	46677	Pseudomonas agarici	Autographiviridae	Pseudomonadota	Prokaryote	NC_047933	0	1772
NC_009935	386792	386792-1	43200	Pseudomonas phage LKD16	dsDNA	287	Pseudomonas aeruginosa	Autographiviridae	Pseudomonadota	Prokaryote	NC_009935	0.0008	1773
NC_012418	627480	627480-1	43152	Pseudomonas phage phikF77	dsDNA	287	Pseudomonas aeruginosa	Autographiviridae	Pseudomonadota	Prokaryote	NC_012418	0.0008	1774
NC_026602	1548902	1548902-1	43639	Pseudomonas phage vB_PaeP_PAO1_Ab05	dsDNA	287	Pseudomonas aeruginosa	Autographiviridae	Pseudomonadota	Prokaryote	NC_026602	0.0008	1775
NC_047953	2161784	2161784-1	44205	Pseudomonas phage vB_PaeP_130_113	dsDNA	287	Pseudomonas aeruginosa	Autographiviridae	Pseudomonadota	Prokaryote	NC_047953	0.0008	1776
NC_027375	1527525	1527525-1	43227	Pseudomonas phage vB_PaeP_PPA-ABTNL	dsDNA	287	Pseudomonas aeruginosa	Autographiviridae	Pseudomonadota	Prokaryote	NC_027375	0.0008	1777
NC_022091	1225790	1225790-1	42874	Pseudomonas phage MPK7	dsDNA	208964	Pseudomonas aeruginosa PAO1	Autographiviridae	Pseudomonadota	Prokaryote	NC_022091	0.0008	1778
NC_010326	484896	484896-1	43548	Pseudomonas phage LUZ19	dsDNA	208964	Pseudomonas aeruginosa PAO1	Autographiviridae	Pseudomonadota	Prokaryote	NC_010326	0.0008	1779
NC_028836	1640972	1640972-1	42508	Pseudomonas phage DL62	dsDNA	208964	Pseudomonas aeruginosa PAO1	Autographiviridae	Pseudomonadota	Prokaryote	NC_028836	0.0008	1780
NC_048168	2483418	2483418-1	43446	Pseudomonas phage RLP	dsDNA	287	Pseudomonas aeruginosa	Autographiviridae	Pseudomonadota	Prokaryote	NC_048168	0.0008	1781
NC_047952	1962679	1962679-1	43337	Pseudomonas phage PAXYB1	dsDNA	208964	Pseudomonas aeruginosa PAO1	Autographiviridae	Pseudomonadota	Prokaryote	NC_047952	0.0008	1782
NC_022746	1262514	1262514-1	42957	Pseudomonas phage MPK6	dsDNA	287	Pseudomonas aeruginosa	Autographiviridae	Pseudomonadota	Prokaryote	NC_022746	0.0008	1783
NC_011105	476523	476523-1	42954	Pseudomonas phage PT5	dsDNA	287	Pseudomonas aeruginosa	Autographiviridae	Pseudomonadota	Prokaryote	NC_011105	0.0008	1784
NC_047967	1548908	1548908-1	42750	Pseudomonas phage vB_PaeP_PAO1_1-15pyo	dsDNA	287	Pseudomonas aeruginosa	Autographiviridae	Pseudomonadota	Prokaryote	NC_047967	0.0008	1785
NC_017865	1141525	1141525-1	42966	Pseudomonas phage vB_Pae-TbilisiM32	dsDNA	287	Pseudomonas aeruginosa	Autographiviridae	Pseudomonadota	Prokaryote	NC_017865	0.0008	1786
NC_011107	496396	496396-1	42961	Pseudomonas phage PT2	dsDNA	287	Pseudomonas aeruginosa	Autographiviridae	Pseudomonadota	Prokaryote	NC_011107	0.0008	1787
KC969441	1327768	1327768-1	42519	Pseudomonas phage MBL	dsDNA	287	Pseudomonas aeruginosa	Autographiviridae	Pseudomonadota	Prokaryote	KC969441	0.0008	1788
NC_047852	1815956	1815956-1	42351	Pseudomonas phage phiNFS	dsDNA	287	Pseudomonas aeruginosa	Autographiviridae	Pseudomonadota	Prokaryote	NC_047852	0.0008	1789
NC_005045	204270	204270-1	42519	Pseudomonas phage phiKMV	dsDNA	287	Pseudomonas aeruginosa	Autographiviridae	Pseudomonadota	Prokaryote	NC_005045	0.0008	1790
NC_023570	1406779	1406779-1	40739	Acinetobacter phage Petty	dsDNA	470	Acinetobacter baumannii	Autographiviridae	Pseudomonadota	Prokaryote	NC_023570	0	1791
NC_025457	1481187	1481187-1	42654	Acinetobacter phage vB_AbaP_Acibel007	dsDNA	470	Acinetobacter baumannii	Autographiviridae	Pseudomonadota	Prokaryote	NC_025457	0	1792
NC_021337	1273713	1273713-1	31185	Acinetobacter phage AB3	dsDNA	470	Acinetobacter baumannii	Autographiviridae	Pseudomonadota	Prokaryote	NC_021337	0	1793
NC_042007	2016053	2016053-1	41514	Acinetobacter phage vB_ApiP_P2	dsDNA	48296	Acinetobacter pittii	Autographiviridae	Pseudomonadota	Prokaryote	NC_042007	0.0004	1794
NC_042006	2016052	2016052-1	41208	Acinetobacter phage vB_ApiP_P1	dsDNA	909768	-	Autographiviridae	-	Prokaryote	NC_042006	0	1795
NC_048142	2500826	2500826-1	40898	Acinetobacter phage AbKT21phiIII	dsDNA	470	Acinetobacter baumannii	Autographiviridae	Pseudomonadota	Prokaryote	NC_048142	0	1796
NC_048076	2315468	2315468-1	42330	Acinetobacter phage vB_AbaP_46-62_Aci07	dsDNA	470	Acinetobacter baumannii	Autographiviridae	Pseudomonadota	Prokaryote	NC_048076	0.0004	1797
NC_028987	1735582	1735582-1	41243	Acinetobacter phage IME-200	dsDNA	470	Acinetobacter baumannii	Autographiviridae	Pseudomonadota	Prokaryote	NC_028987	0	1798
NC_048081	2315601	2315601-1	42067	Acinetobacter phage vB_AbaP_B09_Aci08	dsDNA	470	Acinetobacter baumannii	Autographiviridae	Pseudomonadota	Prokaryote	NC_048081	0	1799
NC_041914	1932885	1932885-1	41402	Acinetobacter phage vB_AbaP_AS12	dsDNA	470	Acinetobacter baumannii	Autographiviridae	Pseudomonadota	Prokaryote	NC_041914	0	1800
NC_041915	1932886	1932886-1	41642	Acinetobacter phage vB_AbaP_AS11	dsDNA	470	Acinetobacter baumannii	Autographiviridae	Pseudomonadota	Prokaryote	NC_041915	0	1801
NC_028848	1647373	1647373-1	41805	Acinetobacter phage Fri1	dsDNA	470	Acinetobacter baumannii	Autographiviridae	Pseudomonadota	Prokaryote	NC_028848	0	1802
NC_042005	2678937	2678937-1	41608	Acinetobacter phage vB_AbaP_B5	dsDNA	470	Acinetobacter baumannii	Autographiviridae	Pseudomonadota	Prokaryote	NC_042005	0	1803
NC_042003	2016049	2016049-1	40879	Acinetobacter phage vB_AbaP_B1	dsDNA	470	Acinetobacter baumannii	Autographiviridae	Pseudomonadota	Prokaryote	NC_042003	0.0004	1804
NC_028675	691318	691318-1	41526	Acinetobacter phage phiAB1	dsDNA	470	Acinetobacter baumannii	Autographiviridae	Pseudomonadota	Prokaryote	NC_028675	0	1805
NC_047896	2053604	2053604-1	41567	Acinetobacter phage SWH-Ab-1	dsDNA	470	Acinetobacter baumannii	Autographiviridae	Pseudomonadota	Prokaryote	NC_047896	0.0004	1806
NC_028679	1701808	1701808-1	40938	Acinetobacter phage vB_AbaP_PD-AB9	dsDNA	470	Acinetobacter baumannii	Autographiviridae	Pseudomonadota	Prokaryote	NC_028679	0.0004	1807
NC_028684	1701807	1701807-1	41563	Acinetobacter phage vB_AbaP_PD-6A3	dsDNA	2	Bacteria	Autographiviridae	-	Prokaryote	NC_028684	0.0004	1808
NC_041905	1916127	1916127-1	40493	Acinetobacter phage SH-Ab 15519	dsDNA	470	Acinetobacter baumannii	Autographiviridae	Pseudomonadota	Prokaryote	NC_041905	0.0004	1809
NC_047883	2059857	2059857-1	41730	Acinetobacter phage SWH-Ab-3	dsDNA	470	Acinetobacter baumannii	Autographiviridae	Pseudomonadota	Prokaryote	NC_047883	0	1810
NC_021316	1235824	1235824-1	42185	Acinetobacter phage Abp1	dsDNA	470	Acinetobacter baumannii	Autographiviridae	Pseudomonadota	Prokaryote	NC_021316	0	1811
NC_042004	2016050	2016050-1	40598	Acinetobacter phage vB_AbaP_B3	dsDNA	909768	-	Autographiviridae	-	Prokaryote	NC_042004	0.0004	1812
NC_031086	1698439	1698439-1	40570	Acinetobacter phage phiAB6	dsDNA	470	Acinetobacter baumannii	Autographiviridae	Pseudomonadota	Prokaryote	NC_031086	0.0004	1813
NC_041967	1983525	1983525-1	40409	Acinetobacter phage WCHABP5	dsDNA	470	Acinetobacter baumannii	Autographiviridae	Pseudomonadota	Prokaryote	NC_041967	0	1814
NC_042124	2126803	2126803-1	39964	Acinetobacter phage vB_AbaP_D2	dsDNA	470	Acinetobacter baumannii	Autographiviridae	Pseudomonadota	Prokaryote	NC_042124	0.0004	1815
NC_030923	1777063	1777063-1	45417	Pseudomonas phage YMC11/06/C171_PPU_BP	dsDNA	303	Pseudomonas putida	Autographiviridae	Pseudomonadota	Prokaryote	NC_030923	0.0009	1816
NC_047759	1698708	1698708-1	43872	Dickeya phage BF25/12	dsDNA	1778540	Dickeya fangzhongdai	Autographiviridae	Pseudomonadota	Prokaryote	NC_047759	0	1817
NC_031068	1873958	1873958-1	44268	Pectobacterium phage PP16	dsDNA	555	Pectobacterium carotovorum subsp. carotovorum	Autographiviridae	Pseudomonadota	Prokaryote	NC_031068	0.0004	1818
NC_048103	2153295	2153295-1	44716	Pectobacterium phage PPWS2	dsDNA	122277	Pectobacterium	Autographiviridae	Pseudomonadota	Prokaryote	NC_048103	0.0004	1819
NC_047758	1685500	1685500-1	44539	Pectobacterium phage PPWS1	dsDNA	555	Pectobacterium carotovorum subsp. carotovorum	Autographiviridae	Pseudomonadota	Prokaryote	NC_047758	0	1820
NC_048119	2489634	2489634-1	43825	Pectobacterium phage Phoria	dsDNA	29471	Pectobacterium atrosepticum	Autographiviridae	Pseudomonadota	Prokaryote	NC_048119	0	1821
NC_041854	1211386	1211386-1	43827	Pectobacterium phage PhiM1	dsDNA	218491	Pectobacterium atrosepticum SCRI1043	Autographiviridae	Pseudomonadota	Prokaryote	NC_041854	0.0005	1822
NC_029081	1654601	1654601-1	45633	Pectobacterium phage Peat1	dsDNA	29471	Pectobacterium atrosepticum	Autographiviridae	Pseudomonadota	Prokaryote	NC_029081	0.0005	1823
NC_048120	2489635	2489635-1	43724	Pectobacterium phage Zenivior	dsDNA	29471	Pectobacterium atrosepticum	Autographiviridae	Pseudomonadota	Prokaryote	NC_048120	0.0004	1824
NC_031096	1873959	1873959-1	44570	Pectobacterium phage PP90	dsDNA	29471	Pectobacterium atrosepticum	Autographiviridae	Pseudomonadota	Prokaryote	NC_031096	0.0004	1825
NC_048117	2489627	2489627-1	44013	Pectobacterium phage Khlen	dsDNA	29471	Pectobacterium atrosepticum	Autographiviridae	Pseudomonadota	Prokaryote	NC_048117	0.0004	1826
NC_042131	1983582	1983582-1	44549	Pectobacterium phage vB_PatP_CB5	dsDNA	29471	Pectobacterium atrosepticum	Autographiviridae	Pseudomonadota	Prokaryote	NC_042131	0	1827
NC_048116	2489618	2489618-1	43310	Pectobacterium phage Clickz	dsDNA	29471	Pectobacterium atrosepticum	Autographiviridae	Pseudomonadota	Prokaryote	NC_048116	0.0004	1828
NC_048061	2320197	2320197-1	42818	Pectobacterium phage Nobby	dsDNA	29471	Pectobacterium atrosepticum	Autographiviridae	Pseudomonadota	Prokaryote	NC_048061	0	1829
NC_048118	2489628	2489628-1	43402	Pectobacterium phage Koot	dsDNA	29471	Pectobacterium atrosepticum	Autographiviridae	Pseudomonadota	Prokaryote	NC_048118	0.0004	1830
NC_048058	2320195	2320195-1	43686	Pectobacterium phage Lelidair	dsDNA	29471	Pectobacterium atrosepticum	Autographiviridae	Pseudomonadota	Prokaryote	NC_048058	0	1831
NC_048056	2320194	2320194-1	44364	Pectobacterium phage Gaspode	dsDNA	29471	Pectobacterium atrosepticum	Autographiviridae	Pseudomonadota	Prokaryote	NC_048056	0	1832
NC_048167	2419783	2419783-1	43264	Vibrio phage vB_VpaS_OWB	dsDNA	670	Vibrio parahaemolyticus	Autographiviridae	Pseudomonadota	Prokaryote	NC_048167	0.0006	1833
NC_012662	641832	641832-1	43931	Vibrio phage VP93	dsDNA	670	Vibrio parahaemolyticus	Autographiviridae	Pseudomonadota	Prokaryote	NC_012662	0.0006	1834
NC_048036	2041473	2041473-1	43571	Vibrio phage vB_VpaP_KF2	dsDNA	670	Vibrio parahaemolyticus	Autographiviridae	Pseudomonadota	Prokaryote	NC_048036	0.0006	1835
NC_048035	2041472	2041472-1	43237	Vibrio phage vB_VpaP_KF1	dsDNA	670	Vibrio parahaemolyticus	Autographiviridae	Pseudomonadota	Prokaryote	NC_048035	0.0006	1836
NC_019454	881915	881915-1	44546	Pantoea phage LIMElight	dsDNA	549	Pantoea agglomerans	Autographiviridae	Pseudomonadota	Prokaryote	NC_019454	0.0004	1837
NC_048148	2508090	2508090-1	41024	Providencia phage vB PstP PS3	dsDNA	588	Providencia stuartii	Autographiviridae	Pseudomonadota	Prokaryote	NC_048148	0	1838
NC_027342	1357704	1357704-1	41268	Proteus phage PM16	dsDNA	584	Proteus mirabilis	Autographiviridae	Pseudomonadota	Prokaryote	NC_027342	0.0004	1839
NC_027363	1560282	1560282-1	41480	Proteus phage PM 75	dsDNA	584	Proteus mirabilis	Autographiviridae	Pseudomonadota	Prokaryote	NC_027363	0.0004	1840
NC_027980	1147139	1147139-1	43804	Enterobacter phage phiKDA1	dsDNA	550	Enterobacter cloacae	Autographiviridae	Pseudomonadota	Prokaryote	NC_027980	0	1841
NC_048174	2530183	2530183-1	43630	Shigella phage Buco	dsDNA	623	Shigella flexneri	Autographiviridae	Pseudomonadota	Prokaryote	NC_048174	0	1842
NC_047929	1785176	1785176-1	43036	Shigella phage SFN6B	dsDNA	623	Shigella flexneri	Autographiviridae	Pseudomonadota	Prokaryote	NC_047929	0	1843
NC_047787	1913574	1913574-1	42641	Klebsiella phage KPV811	dsDNA	573	Klebsiella pneumoniae	Autographiviridae	Pseudomonadota	Prokaryote	NC_047787	0	1844
NC_048172	2547246	2547246-1	43264	Escherichia phage Minorna	dsDNA	562	Escherichia coli	Autographiviridae	Pseudomonadota	Prokaryote	NC_048172	0	1845
NC_047849	2026943	2026943-1	43012	Klebsiella phage AltoGao	dsDNA	573	Klebsiella pneumoniae	Autographiviridae	Pseudomonadota	Prokaryote	NC_047849	0	1846
NC_047811	1933773	1933773-1	44094	Klebsiella phage vB_KpnP_KpV74	dsDNA	573	Klebsiella pneumoniae	Autographiviridae	Pseudomonadota	Prokaryote	NC_047811	0	1847
NC_023567	1416011	1416011-1	43766	Klebsiella phage F19	dsDNA	573	Klebsiella pneumoniae	Autographiviridae	Pseudomonadota	Prokaryote	NC_023567	0.0008	1848
NC_028664	1701805	1701805-1	43963	Klebsiella phage Kp2	dsDNA	573	Klebsiella pneumoniae	Autographiviridae	Pseudomonadota	Prokaryote	NC_028664	0	1849
NC_047748	1555207	1555207-1	43865	Klebsiella phage phiBO1E	dsDNA	1384549	Klebsiella pneumoniae subsp. pneumoniae KKBO-1	Autographiviridae	Pseudomonadota	Prokaryote	NC_047748	0	1850
NC_028816	1610834	1610834-1	43809	Klebsiella phage vB_KpnP_SU503	dsDNA	573	Klebsiella pneumoniae	Autographiviridae	Pseudomonadota	Prokaryote	NC_028816	0.0007	1851
NC_013649	674081	674081-1	43809	Klebsiella phage KP34	dsDNA	573	Klebsiella pneumoniae	Autographiviridae	Pseudomonadota	Prokaryote	NC_013649	0	1852
NC_028670	1747282	1747282-1	44203	Klebsiella phage KpV41	dsDNA	573	Klebsiella pneumoniae	Autographiviridae	Pseudomonadota	Prokaryote	NC_028670	0.0007	1853
NC_025418	1194091	1194091-1	43871	Klebsiella phage NTUH-K2044-K1-1	dsDNA	573	Klebsiella pneumoniae	Autographiviridae	Pseudomonadota	Prokaryote	NC_025418	0.0008	1854
NC_031246	1796998	1796998-1	43267	Klebsiella phage KpV71	dsDNA	573	Klebsiella pneumoniae	Autographiviridae	Pseudomonadota	Prokaryote	NC_031246	0.0008	1855
NC_031025	1852657	1852657-1	42201	Klebsiella phage KpV475	dsDNA	573	Klebsiella pneumoniae	Autographiviridae	Pseudomonadota	Prokaryote	NC_031025	0.0008	1856
NC_047783	1912319	1912319-1	44623	Klebsiella phage vB_KpnP_KpV48	dsDNA	573	Klebsiella pneumoniae	Autographiviridae	Pseudomonadota	Prokaryote	NC_047783	0.0008	1857
NC_047944	2099390	2099390-1	45135	Klebsiella phage myPSH1235	dsDNA	573	Klebsiella pneumoniae	Autographiviridae	Pseudomonadota	Prokaryote	NC_047944	0	1858
NC_047779	1904925	1904925-1	43557	Klebsiella phage KP-Rio/2015	dsDNA	573	Klebsiella pneumoniae	Autographiviridae	Pseudomonadota	Prokaryote	NC_047779	0.0008	1859
NC_028870	1610835	1610835-1	43595	Klebsiella phage vB_KpnP_SU552A	dsDNA	573	Klebsiella pneumoniae	Autographiviridae	Pseudomonadota	Prokaryote	NC_028870	0	1860
NC_047857	1897515	1897515-1	44024	Klebsiella phage phiKpS2	dsDNA	573	Klebsiella pneumoniae	Autographiviridae	Pseudomonadota	Prokaryote	NC_047857	0	1861
NC_070950	2767581	2767581-1	253383	Klebsiella phage Miami	dsDNA	573	Klebsiella pneumoniae	-	Pseudomonadota	Prokaryote	NC_070950	0.0006	1862
NC_007623	273133	273133-1	211215	Pseudomonas phage EL	dsDNA	287	Pseudomonas aeruginosa	-	Pseudomonadota	Prokaryote	NC_007623	0	1863
NC_042018	2026080	2026080-1	235108	Erwinia phage vB_EamM_RisingSun	dsDNA	552	Erwinia amylovora	-	Pseudomonadota	Prokaryote	NC_042018	0.0004	1864
NC_042136	1262540	1262540-1	236053	Vibrio phage VP4B	dsDNA	669	Vibrio harveyi	-	Pseudomonadota	Prokaryote	NC_042136	0	1865
NC_041916	1938577	1938577-1	239276	Vibrio phage pTD1	dsDNA	670	Vibrio parahaemolyticus	-	Pseudomonadota	Prokaryote	NC_041916	0	1866
NC_048779	2592615	2592615-1	238099	Vibrio phage USC-1	dsDNA	663	Vibrio alginolyticus	-	Pseudomonadota	Prokaryote	NC_048779	0	1867
NC_042100	2070057	2070057-1	237722	Vibrio phage Aphrodite1	dsDNA	663	Vibrio alginolyticus	-	Pseudomonadota	Prokaryote	NC_042100	0	1868
NC_048747	2508172	2508172-1	242446	Vibrio phage 2 TSL-2019	dsDNA	663	Vibrio alginolyticus	-	Pseudomonadota	Prokaryote	NC_048747	0	1869
NC_048821	2664246	2664246-1	237509	Photobacterium phage PDCC-1	dsDNA	85581	Photobacterium damselae subsp. damselae	-	Pseudomonadota	Prokaryote	NC_048821	0	1870
NC_048182	2562142	2562142-1	276734	Edwardsiella phage pEt-SU	dsDNA	636	Edwardsiella tarda	-	Pseudomonadota	Prokaryote	NC_048182	0	1871
NC_016571	1124849	1124849-1	284757	Pseudomonas phage OBP	dsDNA	294	Pseudomonas fluorescens	-	Pseudomonadota	Prokaryote	NC_016571	0.0005	1872
NC_070936	2664939	2664939-1	253367	Klebsiella phage N1M2	dsDNA	548	Klebsiella aerogenes	-	Pseudomonadota	Prokaryote	NC_070936	0.0005	1873
NC_071015	2863194	2863194-1	253740	Kosakonia phage Kc263	dsDNA	208223	Kosakonia cowanii	-	Pseudomonadota	Prokaryote	NC_071015	0	1874
NC_070952	2869569	2869569-1	262639	Erwinia phage AH04	dsDNA	182337	Erwinia billingiae	-	Pseudomonadota	Prokaryote	NC_070952	0	1875
NC_071007	2924888	2924888-1	234546	Aeromonas phage ZPAH34	dsDNA	644	Aeromonas hydrophila	-	Pseudomonadota	Prokaryote	NC_071007	0.0005	1876
NC_070998	2591406	2591406-1	237367	Aeromonas phage PS1	dsDNA	644	Aeromonas hydrophila	-	Pseudomonadota	Prokaryote	NC_070998	0	1877
NC_070999	2908744	2908744-1	235066	Aeromonas phage pAEv1810	dsDNA	654	Aeromonas veronii	-	Pseudomonadota	Prokaryote	NC_070999	0.0006	1878
NC_070956	2591025	2591025-1	260310	Aeromonas phage LAh10	dsDNA	644	Aeromonas hydrophila	-	Pseudomonadota	Prokaryote	NC_070956	0	1879
NC_070958	2593322	2593322-1	259831	Aeromonas phage D6	dsDNA	644	Aeromonas hydrophila	-	Pseudomonadota	Prokaryote	NC_070958	0	1880
NC_070957	2593327	2593327-1	262372	Aeromonas phage D3	dsDNA	644	Aeromonas hydrophila	-	Pseudomonadota	Prokaryote	NC_070957	0	1881
NC_017975	1173297	1173297-1	167292	Halocynthia phage JM-2012	dsDNA	2	Bacteria	-	-	Prokaryote	NC_017975	0	1882
NC_031043	1883377	1883377-1	229501	Erwinia phage vB_EamM_Phobos	dsDNA	552	Erwinia amylovora	-	Pseudomonadota	Prokaryote	NC_031043	0	1883
NC_021531	1195085	1195085-1	223989	Cronobacter phage CR5	dsDNA	28141	Cronobacter sakazakii	-	Pseudomonadota	Prokaryote	NC_021531	0	1884
NC_031007	1883372	1883372-1	223935	Erwinia phage vB_EamM_EarlPhillipIV	dsDNA	552	Erwinia amylovora	-	Pseudomonadota	Prokaryote	NC_031007	0	1885
NC_048173	2530027	2530027-1	223950	Erwinia phage Derbicus	dsDNA	552	Erwinia amylovora	-	Pseudomonadota	Prokaryote	NC_048173	0	1886
NC_048016	2267653	2267653-1	244950	Erwinia phage Wellington	dsDNA	552	Erwinia amylovora	-	Pseudomonadota	Prokaryote	NC_048016	0	1887
NC_031010	1883374	1883374-1	246390	Erwinia phage vB_EamM_Kwan	dsDNA	552	Erwinia amylovora	-	Pseudomonadota	Prokaryote	NC_031010	0	1888
NC_027402	1090134	1090134-1	240413	Salmonella phage SPN3US	dsDNA	99287	Salmonella enterica subsp. enterica serovar Typhimurium str. LT2	-	Pseudomonadota	Prokaryote	NC_027402	0	1889
NC_031107	1883370	1883370-1	246290	Erwinia phage vB_EamM_Asesino	dsDNA	552	Erwinia amylovora	-	Pseudomonadota	Prokaryote	NC_031107	0	1890
NC_019929	1029988	1029988-1	243050	Erwinia phage phiEaH2	dsDNA	552	Erwinia amylovora	-	Pseudomonadota	Prokaryote	NC_019929	0	1891
NC_031127	1883373	1883373-1	240761	Erwinia phage vB_EamM_Huxley	dsDNA	552	Erwinia amylovora	-	Pseudomonadota	Prokaryote	NC_031127	0	1892
NC_042056	1883375	1883375-1	241654	Erwinia phage Machina	dsDNA	552	Erwinia amylovora	-	Pseudomonadota	Prokaryote	NC_042056	0	1893
NC_031126	1883371	1883371-1	244840	Erwinia phage vB_EamM_ChrisDB	dsDNA	552	Erwinia amylovora	-	Pseudomonadota	Prokaryote	NC_031126	0	1894
NC_031120	1883379	1883379-1	241147	Erwinia phage vB_EamM_Caitlin	dsDNA	552	Erwinia amylovora	-	Pseudomonadota	Prokaryote	NC_031120	0	1895
NC_041911	1923889	1923889-1	279845	Ralstonia phage RP12	dsDNA	305	Ralstonia solanacearum	-	Pseudomonadota	Prokaryote	NC_041911	0.004	1896
NC_028950	1585840	1585840-1	223932	Ralstonia phage RSL2	dsDNA	48736	Ralstonia	-	Pseudomonadota	Prokaryote	NC_028950	0	1897
NC_028899	1689679	1689679-1	222888	Ralstonia phage RSF1	dsDNA	305	Ralstonia solanacearum	-	Pseudomonadota	Prokaryote	NC_028899	0	1898
NC_041994	2006684	2006684-1	278136	Pseudomonas phage Noxifer	dsDNA	216595	Pseudomonas fluorescens SBW25	-	Pseudomonadota	Prokaryote	NC_041994	0	1899
NC_062581	2530023	2530023-1	305260	Pseudomonas phage Psa21	dsDNA	287	Pseudomonas aeruginosa	-	Pseudomonadota	Prokaryote	NC_062581	0.0034	1900
NC_062582	2006668	2006668-1	309157	Pseudomonas phage Phabio	dsDNA	216595	Pseudomonas fluorescens SBW25	-	Pseudomonadota	Prokaryote	NC_062582	0.0044	1901
NC_010821	198110	198110-1	316674	Pseudomonas phage 201phi2-1	dsDNA	587753	Pseudomonas chlororaphis	-	Pseudomonadota	Prokaryote	NC_010821	0	1902
NC_070882	2601632	2601632-1	301543	Pseudomonas phage vB_PaeM_PS119XW	dsDNA	286	Pseudomonas	-	Pseudomonadota	Prokaryote	NC_070882	0.004	1903
NC_028999	998086	998086-1	309208	Pseudomonas phage PhiPA3	dsDNA	287	Pseudomonas aeruginosa	-	Pseudomonadota	Prokaryote	NC_028999	0	1904
NC_042081	2041345	2041345-1	279696	Pseudomonas phage SL2	dsDNA	287	Pseudomonas aeruginosa	-	Pseudomonadota	Prokaryote	NC_042081	0	1905
NC_004629	2905945	2905945-1	280334	Pseudomonas phage phiKZ	dsDNA	287	Pseudomonas aeruginosa	-	Pseudomonadota	Prokaryote	NC_004629	0	1906
NC_042060	347330	347330-1	266743	Pseudomonas phage PA7	dsDNA	287	Pseudomonas aeruginosa	-	Pseudomonadota	Prokaryote	NC_042060	0	1907
NC_070650	2762819	2762819-1	265389	Klebsiella phage vB_KvM-Eowyn	dsDNA	570	Klebsiella	-	Pseudomonadota	Prokaryote	NC_070650	0.0008	1908
NC_023610	1401669	1401669-1	218339	Erwinia phage PhiEaH1	dsDNA	552	Erwinia amylovora	-	Pseudomonadota	Prokaryote	NC_023610	0	1909
NC_048668	2024252	2024252-1	276025	Serratia phage vB_SmaM_ 2050HW	dsDNA	615	Serratia marcescens	-	Pseudomonadota	Prokaryote	NC_048668	0	1910
NC_048792	2587814	2587814-1	273933	Serratia phage Moabite	dsDNA	615	Serratia marcescens	-	Pseudomonadota	Prokaryote	NC_048792	0	1911
NC_061421	2801834	2801834-1	307210	Klebsiella phage vB_KpM_FBKp24	dsDNA	573	Klebsiella pneumoniae	-	Pseudomonadota	Prokaryote	NC_061421	0.0042	1912
NC_061418	2698923	2698923-1	296707	Klebsiella phage KpLz-2_45	dsDNA	573	Klebsiella pneumoniae	-	Pseudomonadota	Prokaryote	NC_061418	0.0042	1913
NC_048170	2502409	2502409-1	237307	Escherichia phage vB_EcoM_Goslar	dsDNA	562	Escherichia coli	-	Pseudomonadota	Prokaryote	NC_048170	0	1914
NC_041975	1815989	1815989-1	273224	Erwinia phage vB_EamM_Special G	dsDNA	552	Erwinia amylovora	-	Pseudomonadota	Prokaryote	NC_041975	0.0006	1915
NC_041974	1815988	1815988-1	271088	Erwinia phage vB_EamM_Simmy50	dsDNA	552	Erwinia amylovora	-	Pseudomonadota	Prokaryote	NC_041974	0.0006	1916
NC_041973	1815987	1815987-1	271182	Erwinia phage vB_EamM_RAY	dsDNA	552	Erwinia amylovora	-	Pseudomonadota	Prokaryote	NC_041973	0.0006	1917
NC_042098	2060127	2060127-1	272458	Erwinia phage vB_EamM_Desertfox	dsDNA	552	Erwinia amylovora	-	Pseudomonadota	Prokaryote	NC_042098	0.0006	1918
NC_041972	1815986	1815986-1	273501	Erwinia phage vB_EamM_Deimos-Minion	dsDNA	552	Erwinia amylovora	-	Pseudomonadota	Prokaryote	NC_041972	0.0006	1919
NC_023557	1429768	1429768-1	271084	Erwinia phage Ea35-70	dsDNA	552	Erwinia amylovora	-	Pseudomonadota	Prokaryote	NC_023557	0.0006	1920
KF005318	1300006	1300006-1	101724	Alteromonas phage vB_AmaP_AD45-P3	dsDNA	226	-	Schitoviridae	-	Prokaryote	KF005318	0.0012	1921
KF005319	1300007	1300007-1	100619	Alteromonas phage vB_AmaP_AD45-P4	dsDNA	226	-	Schitoviridae	-	Prokaryote	KF005319	0.0012	1922
KF005320	1300005	1300005-1	104036	Alteromonas phage vB_AmaP_AD45-P2	dsDNA	226	-	Schitoviridae	-	Prokaryote	KF005320	0.0012	1923
NC_021532	1300004	1300004-1	103910	Alteromonas phage vB_AmaP_AD45-P1	dsDNA	226	-	Schitoviridae	-	Prokaryote	NC_021532	0.0012	1924
NC_048125	1881237	1881237-1	71992	Vibrio phage 1.261.O._10N.286.51.A7	dsDNA	553239	Vibrio breoganii	Schitoviridae	Pseudomonadota	Prokaryote	NC_048125	0.0004	1925
NC_048124	1881226	1881226-1	71915	Vibrio phage 1.224.A._10N.261.48.B1	dsDNA	553239	Vibrio breoganii	Schitoviridae	Pseudomonadota	Prokaryote	NC_048124	0.0004	1926
NC_048122	1881217	1881217-1	72305	Vibrio phage 1.188.A._10N.286.51.A6	dsDNA	553239	Vibrio breoganii	Schitoviridae	Pseudomonadota	Prokaryote	NC_048122	0.0004	1927
NC_048121	1881213	1881213-1	72290	Vibrio phage 1.169.O._10N.261.52.B1	dsDNA	553239	Vibrio breoganii	Schitoviridae	Pseudomonadota	Prokaryote	NC_048121	0.0004	1928
NC_055736	1881236	1881236-1	71702	Vibrio phage 1.245.O._10N.261.54.C7	dsDNA	553239	Vibrio breoganii	Schitoviridae	Pseudomonadota	Prokaryote	NC_055736	0	1929
NC_055735	1881231	1881231-1	70494	Vibrio phage 1.238.A._10N.261.52.F10	dsDNA	553239	Vibrio breoganii	Schitoviridae	Pseudomonadota	Prokaryote	NC_055735	0	1930
NC_055784	2500581	2500581-1	78071	Vibrio virus vB_VspP_SBP1	dsDNA	678	Vibrio sp.	Schitoviridae	Pseudomonadota	Prokaryote	NC_055784	0.0008	1931
NC_049379	1913109	1913109-1	78145	Vibrio phage vB_VspP_pVa5	dsDNA	29497	Vibrio splendidus	Schitoviridae	Pseudomonadota	Prokaryote	NC_049379	0.0019	1932
NC_049431	1881383	1881383-1	76918	Vibrio phage 1.097.O._10N.286.49.B3	dsDNA	678	Vibrio sp.	Schitoviridae	Pseudomonadota	Prokaryote	NC_049431	0.001	1933
NC_049430	1881421	1881421-1	75880	Vibrio phage 1.026.O._10N.222.49.C7	dsDNA	29497	Vibrio splendidus	Schitoviridae	Pseudomonadota	Prokaryote	NC_049430	0.001	1934
NC_020849	754052	754052-1	76802	Pseudoalteromonas phage pYD6-A	dsDNA	728062	Pseudoalteromonas sp. YD6	Schitoviridae	Pseudomonadota	Prokaryote	NC_020849	0	1935
NC_020848	754073	754073-1	76705	Vibrio phage VBP47	dsDNA	223926	Vibrio parahaemolyticus RIMD 2210633	Schitoviridae	Pseudomonadota	Prokaryote	NC_020848	0.0013	1936
NC_020868	754072	754072-1	76718	Vibrio phage VBP32	dsDNA	223926	Vibrio parahaemolyticus RIMD 2210633	Schitoviridae	Pseudomonadota	Prokaryote	NC_020868	0.0013	1937
NC_055824	2654972	2654972-1	68059	Vibrio phage phi50-12	dsDNA	696485	Vibrio owensii	Schitoviridae	Pseudomonadota	Prokaryote	NC_055824	0.0006	1938
NC_070848	2859072	2859072-1	73099	Vibrio phage BUCT194	dsDNA	1219076	Vibrio alginolyticus NBRC 15630 = ATCC 17749	Schitoviridae	Pseudomonadota	Prokaryote	NC_070848	0	1939
NC_055717	1965485	1965485-1	74325	Vibrio phage pVco-5	dsDNA	190893	Vibrio coralliilyticus	Schitoviridae	Pseudomonadota	Prokaryote	NC_055717	0.0008	1940
NC_028799	1589297	1589297-1	66708	Vibrio phage phi 1	dsDNA	666	Vibrio cholerae	Schitoviridae	Pseudomonadota	Prokaryote	NC_028799	0	1941
NC_049380	1916111	1916111-1	69396	Vibrio phage JSF3	dsDNA	45888	Vibrio cholerae O139	Schitoviridae	Pseudomonadota	Prokaryote	NC_049380	0	1942
NC_049350	1283073	1283073-1	68964	Vibrio phage VCO139	dsDNA	666	Vibrio cholerae	Schitoviridae	Pseudomonadota	Prokaryote	NC_049350	0	1943
NC_021540	1283071	1283071-1	69278	Vibrio phage JA-1	dsDNA	666	Vibrio cholerae	Schitoviridae	Pseudomonadota	Prokaryote	NC_021540	0	1944
NC_055823	2655002	2655002-1	79328	Acinetobacter phage VB_ApiP_XC38	dsDNA	909768	-	Schitoviridae	-	Prokaryote	NC_055823	0.0004	1945
NC_023581	1406780	1406780-1	77792	Acinetobacter phage Presley	dsDNA	470	Acinetobacter baumannii	Schitoviridae	Pseudomonadota	Prokaryote	NC_023581	0.0007	1946
NC_068555	2801837	2801837-1	76339	Klebsiella phage vB_KpP_FBKp27	dsDNA	573	Klebsiella pneumoniae	Schitoviridae	Pseudomonadota	Prokaryote	NC_068555	0.0009	1947
NC_055919	2806547	2806547-1	76617	Klebsiella phage vB_KpnP_P184	dsDNA	573	Klebsiella pneumoniae	Schitoviridae	Pseudomonadota	Prokaryote	NC_055919	0.0009	1948
NC_070861	2863195	2863195-1	76232	Kosakonia phage Kc283	dsDNA	208223	Kosakonia cowanii	Schitoviridae	Pseudomonadota	Prokaryote	NC_070861	0.0009	1949
NC_070860	2686301	2686301-1	73752	Pectobacterium phage Possum	dsDNA	29471	Pectobacterium atrosepticum	Schitoviridae	Pseudomonadota	Prokaryote	NC_070860	0.0009	1950
NC_048659	1965354	1965354-1	75764	Pectobacterium phage phiA41	dsDNA	55208	Pectobacterium wasabiae	Schitoviridae	Pseudomonadota	Prokaryote	NC_048659	0.0009	1951
NC_048654	1958919	1958919-1	76621	Pectobacterium phage vB_PatP_CB4	dsDNA	29471	Pectobacterium atrosepticum	Schitoviridae	Pseudomonadota	Prokaryote	NC_048654	0.0009	1952
NC_048653	1958917	1958917-1	76041	Pectobacterium phage vB_PatP_CB1	dsDNA	29471	Pectobacterium atrosepticum	Schitoviridae	Pseudomonadota	Prokaryote	NC_048653	0.0009	1953
NC_048704	2163635	2163635-1	74509	Pectobacterium phage Nepra	dsDNA	29471	Pectobacterium atrosepticum	Schitoviridae	Pseudomonadota	Prokaryote	NC_048704	0.0009	1954
NC_048003	2268587	2268587-1	72821	Pseudomonas phage phCDa	dsDNA	294	Pseudomonas fluorescens	Schitoviridae	Pseudomonadota	Prokaryote	NC_048003	0.0005	1955
NC_048697	2079289	2079289-1	74895	Pseudomonas phage Littlefix	dsDNA	306	Pseudomonas sp.	Schitoviridae	Pseudomonadota	Prokaryote	NC_048697	0.0005	1956
NC_070866	2163965	2163965-1	74361	Pseudomonas phage 98PfluR60PP	dsDNA	294	Pseudomonas fluorescens	Schitoviridae	Pseudomonadota	Prokaryote	NC_070866	0.0009	1957
NC_013691	655097	655097-1	74901	Pseudomonas phage LUZ7	dsDNA	287	Pseudomonas aeruginosa	Schitoviridae	Pseudomonadota	Prokaryote	NC_013691	0.0009	1958
NC_029017	1678082	1678082-1	73420	Pseudomonas phage KPP21	dsDNA	287	Pseudomonas aeruginosa	Schitoviridae	Pseudomonadota	Prokaryote	NC_029017	0.0009	1959
NC_027388	1566995	1566995-1	73050	Pseudomonas phage YH6	dsDNA	287	Pseudomonas aeruginosa	Schitoviridae	Pseudomonadota	Prokaryote	NC_027388	0.0009	1960
NC_070862	2894395	2894395-1	73308	Pseudomonas phage VB_PaeS_VL1	dsDNA	287	Pseudomonas aeruginosa	Schitoviridae	Pseudomonadota	Prokaryote	NC_070862	0.0009	1961
NC_041907	1204542	1204542-1	72321	Pseudomonas phage PA26	dsDNA	287	Pseudomonas aeruginosa	Schitoviridae	Pseudomonadota	Prokaryote	NC_041907	0.0009	1962
NC_029101	1636189	1636189-1	72192	Pseudomonas phage YH30	dsDNA	287	Pseudomonas aeruginosa	Schitoviridae	Pseudomonadota	Prokaryote	NC_029101	0.0009	1963
NC_070864	2713224	2713224-1	73345	Pseudomonas phage PAP02	dsDNA	287	Pseudomonas aeruginosa	Schitoviridae	Pseudomonadota	Prokaryote	NC_070864	0.0009	1964
NC_070863	2873372	2873372-1	73001	Pseudomonas phage vB_PaeP_TUMS_P121	dsDNA	287	Pseudomonas aeruginosa	Schitoviridae	Pseudomonadota	Prokaryote	NC_070863	0.0009	1965
NC_013692	655098	655098-1	72544	Pseudomonas phage LIT1	dsDNA	287	Pseudomonas aeruginosa	Schitoviridae	Pseudomonadota	Prokaryote	NC_013692	0.0009	1966
NC_028885	1640973	1640973-1	72378	Pseudomonas phage DL64	dsDNA	208964	Pseudomonas aeruginosa PAO1	Schitoviridae	Pseudomonadota	Prokaryote	NC_028885	0.0009	1967
NC_031104	1639814	1639814-1	72979	Pseudomonas phage vB_PaeP_MAG4	dsDNA	287	Pseudomonas aeruginosa	Schitoviridae	Pseudomonadota	Prokaryote	NC_031104	0.0009	1968
NC_070865	1868829	1868829-1	72728	Pseudomonas phage vB_Pae575P-3	dsDNA	306	Pseudomonas sp.	Schitoviridae	Pseudomonadota	Prokaryote	NC_070865	0.0009	1969
KM411960	1541891	1541891-1	73048	Pseudomonas phage phi176	dsDNA	208964	Pseudomonas aeruginosa PAO1	Schitoviridae	Pseudomonadota	Prokaryote	KM411960	0.0009	1970
NC_027345	1530400	1530400-1	73008	Pseudomonas phage Pa2	dsDNA	208964	Pseudomonas aeruginosa PAO1	Schitoviridae	Pseudomonadota	Prokaryote	NC_027345	0.0009	1971
NC_024140	1476391	1476391-1	72028	Pseudomonas phage vB_PaeP_C2-10_Ab09	dsDNA	287	Pseudomonas aeruginosa	Schitoviridae	Pseudomonadota	Prokaryote	NC_024140	0.0009	1972
KM411958	1541890	1541890-1	72646	Pseudomonas phage RWG	dsDNA	208964	Pseudomonas aeruginosa PAO1	Schitoviridae	Pseudomonadota	Prokaryote	KM411958	0.0009	1973
NC_031063	1837850	1837850-1	72697	Pseudomonas phage PEV2	dsDNA	287	Pseudomonas aeruginosa	Schitoviridae	Pseudomonadota	Prokaryote	NC_031063	0.0009	1974
NC_020862	754046	754046-1	74485	Sulfitobacter phage phiCB2047-B	dsDNA	1525218	Sulfitobacter sp. CB2047	Schitoviridae	Pseudomonadota	Prokaryote	NC_020862	0.0004	1975
NC_049372	1815984	1815984-1	72674	Roseobacter phage RD-1410W1-01	dsDNA	375451	Roseobacter denitrificans OCh 114	Schitoviridae	Pseudomonadota	Prokaryote	NC_049372	0.0004	1976
NC_049436	2218612	2218612-1	74830	Ruegeria phage vB_RpoP-V13	dsDNA	246200	Ruegeria pomeroyi DSS-3	Schitoviridae	Pseudomonadota	Prokaryote	NC_049436	0.0004	1977
NC_049371	1815983	1815983-1	76466	Dinoroseobacter phage DS-1410Ws-06	dsDNA	398580	Dinoroseobacter shibae DFL 12 = DSM 16493	Schitoviridae	Pseudomonadota	Prokaryote	NC_049371	0.0004	1978
NC_049345	926474	926474-1	74704	Roseovarius Plymouth podovirus 1	dsDNA	314263	Roseovarius nubinhibens	Schitoviridae	Pseudomonadota	Prokaryote	NC_049345	0.0008	1979
KJ803031	1498169	1498169-1	74806	Dinoroseobacter phage vBDshPR2C	dsDNA	398580	Dinoroseobacter shibae DFL 12 = DSM 16493	Schitoviridae	Pseudomonadota	Prokaryote	KJ803031	0.0008	1980
NC_024367	1477404	1477404-1	75028	Dinoroseobacter phage DFL12phi1	dsDNA	215813	Dinoroseobacter shibae	Schitoviridae	Pseudomonadota	Prokaryote	NC_024367	0.0008	1981
NC_070859	2873349	2873349-1	75871	Dinoroseobacter phage vB_DshP-R7L	dsDNA	215813	Dinoroseobacter shibae	Schitoviridae	Pseudomonadota	Prokaryote	NC_070859	0.0004	1982
NC_012696	490913	490913-1	73325	Sulfitobacter phage EE36phi1	dsDNA	52598	Sulfitobacter sp. EE-36	Schitoviridae	Pseudomonadota	Prokaryote	NC_012696	0.0004	1983
NC_012697	490912	490912-1	74611	Silicibacter phage DSS3phi2	dsDNA	246200	Ruegeria pomeroyi DSS-3	Schitoviridae	Pseudomonadota	Prokaryote	NC_012697	0.0004	1984
NC_049435	2218611	2218611-1	74675	Ruegeria phage vB_RpoP-V12	dsDNA	246200	Ruegeria pomeroyi DSS-3	Schitoviridae	Pseudomonadota	Prokaryote	NC_049435	0.0004	1985
NC_019514	1051675	1051675-1	74669	Erwinia phage vB_EamP-S6	dsDNA	552	Erwinia amylovora	Schitoviridae	Pseudomonadota	Prokaryote	NC_019514	0.0009	1986
NC_019485	942016	942016-1	59080	Enterobacter phage EcP1	dsDNA	550	Enterobacter cloacae	Schitoviridae	Pseudomonadota	Prokaryote	NC_019485	0	1987
NC_055921	2812854	2812854-1	70823	Salmonella phage vB_SalP_TR2	dsDNA	211968	Salmonella enterica subsp. enterica serovar Albany	Schitoviridae	Pseudomonadota	Prokaryote	NC_055921	0	1988
NC_049444	2419682	2419682-1	70408	Klebsiella phage Pylas	dsDNA	573	Klebsiella pneumoniae	Schitoviridae	Pseudomonadota	Prokaryote	NC_049444	0	1989
NC_049467	2596966	2596966-1	70678	Klebsiella phage KpCHEMY26	dsDNA	573	Klebsiella pneumoniae	Schitoviridae	Pseudomonadota	Prokaryote	NC_049467	0	1990
NC_027381	1540097	1540097-1	68365	Escherichia phage Pollock	dsDNA	562	Escherichia coli	Schitoviridae	Pseudomonadota	Prokaryote	NC_027381	0	1991
NC_021782	1173762	1173762-1	72098	Salmonella phage FSL SP-076	dsDNA	98360	Salmonella enterica subsp. enterica serovar Dublin	Schitoviridae	Pseudomonadota	Prokaryote	NC_021782	0	1992
NC_021772	1173761	1173761-1	72394	Salmonella phage FSL SP-058	dsDNA	98360	Salmonella enterica subsp. enterica serovar Dublin	Schitoviridae	Pseudomonadota	Prokaryote	NC_021772	0	1993
NC_048639	1622116	1622116-1	70774	Pseudomonas phage ZC08	dsDNA	287	Pseudomonas aeruginosa	Schitoviridae	Pseudomonadota	Prokaryote	NC_048639	0	1994
NC_048638	1622115	1622115-1	69844	Pseudomonas phage ZC03	dsDNA	287	Pseudomonas aeruginosa	Schitoviridae	Pseudomonadota	Prokaryote	NC_048638	0	1995
NC_027348	1563661	1563661-1	73882	Delftia phage RG-2014	dsDNA	180282	Delftia tsuruhatensis	Schitoviridae	Pseudomonadota	Prokaryote	NC_027348	0	1996
NC_055840	2723769	2723769-1	75576	Agrobacterium phage OLIVR1	dsDNA	1183400	Agrobacterium tumefaciens complex	Schitoviridae	Pseudomonadota	Prokaryote	NC_055840	0.0008	1997
NC_049469	2599764	2599764-1	75239	Sinorhizobium phage ort11	dsDNA	382	Sinorhizobium meliloti	Schitoviridae	Pseudomonadota	Prokaryote	NC_049469	0	1998
[truncated: 3,635 more rows]
